# Supplementary material for: High depth, whole-genome sequencing of cholera isolates from Haiti and the Dominican Republic
Source: BMC Genomics. 2012 Sep 11;13:468. doi: 10.1186/1471-2164-13-468 (PMC3473251; doi:10.1186/1471-2164-13-468)
Supplement: Additional file 1 — Table S1. Depth of coverage and number of reads for each sequencing lane. [file 1471-2164-13-468-S1.xlsx]

## Sheet: Sheet1
Supplementary Table S1: Depth of coverage and number of reads for each sequencing lane.
Strain	Total # reads	Average depth (non-gap regions)
DR1 (lane 1)	124445194	2753.98
DR1 (lane 2)	128019532	2853.37
H1*	260894984	5630.94
H2*	98584857	4134.56
H3	54393205	2346.16
N16961*	74754098	3270.33
O395*	66578263	2643.43
DB_2002	69525025	2962.73
