# Supplementary material for: High depth, whole-genome sequencing of cholera isolates from Haiti and the Dominican Republic
Source: BMC Genomics. 2012 Sep 11;13:468. doi: 10.1186/1471-2164-13-468 (PMC3473251; doi:10.1186/1471-2164-13-468)
Supplement: Additional file 4 — Table S4. Corrections to the N16961 reference sequence. [file 1471-2164-13-468-S4.xlsx]

## Sheet: Sheet1
Supplementary Table S4: Corrections to the N16961 reference sequence in Genbank (AE003852/AE003853). Corrections identified uniquely by Feng et al. (2008) are indicated by the word “Feng” in the rightmost column; corrections identified both here and by Feng et al. are indicated with “Feng+”; and corrections identified here only are indicated with “+.”
Chromosome	Index	Reference Sequence	Corrected Sequence	Reference
chr1	57690	Y	C	Feng+
chr1	57714	K	G	Feng+
chr1	162660	N	C	Feng+
chr1	167458	R	G	Feng+
chr1	172531	K	T	Feng+
chr1	328674	Y	C	Feng
chr1	335660	G	C	Feng
chr1	359985	C	+T/+T	+
chr1	364992	K	G	Feng+
chr1	378632	A	G	+
chr1	424629	G	T	Feng+
chr1	424644	A	+G/+G	Feng+
chr1	424669	T	-G/-G	Feng+
chr1	479265	T	-G/-G	+
chr1	540849	T	-C/-C	+
chr1	553568	A	+C/+C	Feng+
chr1	555403	A	+G/+G	Feng+
chr1	581125	T	G	+
chr1	623227	A	+G/+G	+
chr1	638167	G	+T/+T	Feng+
chr1	663766	T	A	Feng+
chr1	764702	K	G	Feng
chr1	807831	A	+G/+G	+
chr1	849964	A	+G/+G	Feng+
chr1	854836	K	G	Feng+
chr1	998434	A	+C/+C	Feng+
chr1	1011632	W	A	Feng+
chr1	1087961	C	+G/+G	Feng+
chr1	1145406	C	+G/+G	+
chr1	1183050	A	G	Feng+
chr1	1228190	G	+C/+C	Feng+
chr1	1237259	C	G	Feng
chr1	1237260	G	C	Feng
chr1	1335598	A	G	Feng+
chr1	1337745	G	-T/-T	+
chr1	1389483	G	+C/+C	Feng+
chr1	1470951	A	+G/+G	+
chr1	1486533	G	+C/+C	Feng+
chr1	1530607	T	+C/+C	+
chr1	1561424	K	G	Feng+
chr1	1561926	S	C	Feng+
chr1	1561942	S	G	Feng+
chr1	1561949	W	A	Feng+
chr1	1587146	K	G	Feng+
chr1	1587147	Y	T	Feng+
chr1	1587148	Y	C	Feng+
chr1	1587149	Y	T	Feng+
chr1	1587765	W	T	Feng+
chr1	1618600	G	+C/+C	Feng+
chr1	1625932	A	+C/+C	Feng+
chr1	1649048	A	-C/-C	Feng+
chr1	1670764	W	T	Feng+
chr1	1676599	G	+C/+C	Feng+
chr1	1676701	G	+C/+C	Feng+
chr1	1676703	G	+A/+A	Feng+
chr1	1696639	Y	C	Feng+
chr1	1696645	Y	C	Feng+
chr1	1735241	M	C	Feng+
chr1	1748764	G	+C/+C	Feng+
chr1	1771829	T	+A/+A	+
chr1	1832841	G	+CTTA/+CTTA	+
chr1	1875073	G	+T/+T	Feng+
chr1	1900853	A	-T/-T	Feng+
chr1	1990029	C	+T/+T	+
chr1	2051792	G	+C/+C	+
chr1	2076300	A	G	Feng+
chr1	2081076	G	+C/+C	+
chr1	2122955	R	G	Feng+
chr1	2122956	M	C	Feng+
chr1	2153724	T	A	Feng+
chr1	2179341	C	G	Feng+
chr1	2194677	A	+G/+G	+
chr1	2262542	C	-T/-T	Feng+
chr1	2266654	A	+C/+C	Feng+
chr1	2318559	A	-G/-G	Feng+
chr1	2358193	A	+C/+C	Feng+
chr1	2365247	A	+G/+G	+
chr1	2378839	N	G	Feng+
chr1	2379972	A	G	Feng+
chr1	2489045	A	+G/+G	Feng+
chr1	2496376	T	C	+
chr1	2564031	G	+C/+C	+
chr1	2590300	R	A	Feng+
chr1	2612863	G	+C/+C	Feng+
chr1	2657594	G	+C/+C	Feng+
chr1	2682957	R	G	Feng+
chr1	2682978	S	G	Feng+
chr1	2738433	G	+C/+C	Feng+
chr1	2839612	G	+C/+C	+
chr1	2879854	A	-T/-T	+
chr1	2881400	C	A	Feng+
chr1	2907036	A	+G/+G	Feng+
chr1	2928147	W	T	+
chr2	17392	G	-C/-C	Feng+
chr2	53607	A	-T/-T	Feng+
chr2	57464	A	+G/+G	Feng+
chr2	85485	T	G	Feng+
chr2	97574	C	-G/-G	+
chr2	144625	C	-A/-A	Feng+
chr2	152561	C	A	Feng+
chr2	161478	C	G	Feng+
chr2	184511	G	+C/+C	+
chr2	186167	T	+G/+G	Feng+
chr2	186752	T	-CC/-CC	Feng+
chr2	186758	T	-GG/-GG	Feng+
chr2	255373	T	+G/+G	Feng+
chr2	273277	A	-CG/-CG	+
chr2	277301	A	G	Feng+
chr2	279449	G	+C/+C	Feng+
chr2	294982	A	+G/+G	Feng+
chr2	299054	C	-G/-G	Feng+
chr2	299079	G	-C/-C	Feng+
chr2	345333	A	+G/+G	+
chr2	356433	Y	T	+
chr2	366180	Y	C	Feng+
chr2	403876	T	+G/+G	+
chr2	413177	R	A	Feng+
chr2	472296	G	-A/-A	Feng+
chr2	474526	T	+C/+C	Feng+
chr2	530510	T	-A/-A	+
chr2	535092	A	-G/-G	Feng+
chr2	545435	A	+C/+C	+
chr2	566512	C	G	Feng
chr2	566513	G	C	Feng
chr2	588148	C	G	Feng+
chr2	609600	A	+G/+G	Feng+
chr2	631351	A	+G/+G	Feng+
chr2	631404	A	+G/+G	Feng+
chr2	646810	Y	T	Feng+
chr2	686743	G	+C/+C	Feng+
chr2	690274	T	-A/-A	Feng+
chr2	743255	A	+G/+G	+
chr2	765559	C	-G/-G	+
chr2	769969	C	+T/+T	+
chr2	771745	A	+G/+G	+
chr2	775704	A	+G/+G	+
chr2	811408	T	C	+
chr2	854230	C	+T/+T	+
chr2	869465	A	+C/+C	+
chr2	889856	A	+G/+G	Feng+
chr2	893323	G	-A/-A	+
chr2	894743	G	T	+
chr2	901045	C	T	Feng+
chr2	969851	G	+T/+T	Feng+
chr2	980511	C	G	Feng
chr2	980512	G	C	Feng
chr2	980632	C	G	Feng
chr2	980633	G	C	Feng
chr2	980876	A	-G/-G	Feng+
chr2	980885	A	+G/+G	Feng+
chr2	981511	C	-A/-A	Feng+
chr2	986610	T	-AA/-AA	+
chr2	993673	G	-C/-C	Feng+
chr2	993684	C	A	Feng+
chr2	993699	C	-CT/-CT	Feng
chr2	1004685	T	G	Feng+
chr2	1036511	A	+G/+G	Feng+
chr2	1045001	A	+G/+G	Feng+
chr2	1060869	G	+C/+C	Feng+
chr2	1060887	G	+C/+C	Feng+
chr2	1062458	A	+G/+G	Feng+
