# Supplementary material for: High depth, whole-genome sequencing of cholera isolates from Haiti and the Dominican Republic
Source: BMC Genomics. 2012 Sep 11;13:468. doi: 10.1186/1471-2164-13-468 (PMC3473251; doi:10.1186/1471-2164-13-468)
Supplement: Additional file 7 — Table S7. Non-synonymous SNPs shared among Haitian and Dominican Republic isolates. [file 1471-2164-13-468-S7.xlsx]

## Sheet: Sheet1
Supplementary Table S7: Non-synonymous SNPs shared among Haitian and Dominican isolates.
Chromosome	Index	Reference	Variant	Gene id	Amino acid change	Codon change	Gene name
NC_002505.1	42082	A	C	GI:15640076	D/E	GAT/GAG	sun protein
NC_002505.1	144569	G	A	GI:15640185	A/V	GCG/GTG	tRNA (uracil-5-)-methyltransferase
NC_002505.1	148860	C	T	GI:15640187	C/Y	TGC/TAC	alkaline serine protease
NC_002505.1	182735	C	T	GI:15640210	S/L	TCG/TTG	hypothetical protein
NC_002505.1	276112	G	A	GI:15640299	G/R	GGG/AGG	ROK family protein
NC_002505.1	280512	G	A	GI:15640304	A/V	GCC/GTC	phosphoribosylamine--glycine ligase
NC_002505.1	299186	C	T	GI:15640317	A/T	GCA/ACA	gluconate utilization system gnt-I transcriptional repressor
NC_002505.1	368119	T	C	NC_002505.1:mutL	C/R	TGC/CGC	DNA mismatch repair protein
NC_002505.1	427291	A	G	GI:15640427	H/R	CAC/CGC	MSHA biogenesis protein MshJ
NC_002505.1	432680	G	A	GI:15640432	G/D	GGT/GAT	MSHA biogenesis protein MshE
NC_002505.1	463918	G	A	GI:15640460	W/*	TGG/TGA	arginine/ornithine antiporter
NC_002505.1	544447	C	T	GI:15640537	S/F	TCC/TTC	AraC/XylS family transcriptional regulator
NC_002505.1	575609	A	G	NC_002505.1:recA	Y/C	TAC/TGC	recombinase A
NC_002505.1	683129	G	C	NC_002505.1:tRNA-Met-9	G/A	GGC/GCC
NC_002505.1	697746	A	G	GI:15640673	V/A	GTG/GCG	c-di-GMP phosphodiesterase A-related protein
NC_002505.1	716073	T	C	GI:15640687	Q/R	CAG/CGG	DNA mismatch repair protein
NC_002505.1	769055	C	T	GI:15640734	R/C	CGC/TGC	nitroreductase A
NC_002505.1	775749	C	A	GI:15640741	D/Y	GAT/TAT	exopolyphosphatase
NC_002505.1	795537	G	T	NC_002505.1:yajC	G/V	GGC/GTC	preprotein translocase subunit YajC
NC_002505.1	890714	A	G	GI:15640845	N/S	AAT/AGT	toxin co-regulated pilin
NC_002505.1	1060408	C	T	NC_002505.1:nagA	D/N	GAT/AAT	N-acetylglucosamine-6-phosphate deacetylase
NC_002505.1	1198262	C	T	GI:15641143	G/S	GGT/AGT	DNA-binding protein H-NS
NC_002505.1	1330454	G	T	GI:15641271	S/I	AGT/ATT	DNA gyrase, subunit A
NC_002505.1	1359179	G	A	GI:15641297	A/T	GCG/ACG	6-phospho-beta-glucosidase
NC_002505.1	1368678	G	A	GI:15641303	H/Y	CAC/TAC	DNA polymerase III subunit epsilon
NC_002505.1	1401870	A	T	GI:15641330	F/L	TTT/TTA	outer membrane protein OmpV
NC_002505.1	1469427	A	T	GI:15641388	K/M	AAG/ATG	GGDEF family protein
NC_002505.1	1563748	G	A	GI:15641462	W/*	TGG/TGA	RTX toxin RtxA
NC_002505.1	1567139	A	G	GI:15641467	I/T	ATT/ACT	cholera enterotoxin, B subunit
NC_002505.1	1567227	A	G	GI:15641467	Y/H	TAT/CAT	cholera enterotoxin, B subunit
NC_002505.1	1567284	G	T	GI:15641467	H/N	CAT/AAT	cholera enterotoxin, B subunit
NC_002505.1	1574744	G	T	GI:15641478	A/E	GCA/GAA	hypothetical protein
NC_002505.1	1579595	G	T	GI:15641483	A/E	GCA/GAA	hypothetical protein
NC_002505.1	1641056	G	A	NC_002505.1:mobA	E/K	GAG/AAG	molybdopterin-guanine dinucleotide biosynthesis protein MobA
NC_002505.1	1682925	C	T	GI:15641579	A/T	GCG/ACG	quinol oxidase, subunit I
NC_002505.1	1730230	T	G	GI:15641625	E/A	GAA/GCA	LysR family transcriptional regulator
NC_002505.1	1782501	G	A	GI:15641657	L/F	CTC/TTC	response regulator VieA
NC_002505.1	1809120	A	C	GI:15641678	F/L	TTT/TTG	periplasmic linker protein, putative
NC_002505.1	1822858	C	T	GI:15641693	W/*	TGG/TAG	hypothetical protein
NC_002505.1	1882714	G	A	GI:15641752	S/N	AGT/AAT	hypothetical protein
NC_002505.1	1905668	C	A	GI:15641767	E/D	GAG/GAT	hypothetical protein
NC_002505.1	2005879	T	G	GI:15641867	L/V	TTG/GTG	hypothetical protein
NC_002505.1	2021722	C	A	NC_002505.1:lpxK	V/F	GTC/TTC	tetraacyldisaccharide 4'-kinase
NC_002505.1	2059741	C	T	GI:15641911	A/V	GCC/GTC	hypothetical protein
NC_002505.1	2098531	C	A	GI:15641951	H/N	CAC/AAC	pvcA protein
NC_002505.1	2234243	C	T	GI:15642077	S/N	AGC/AAC	ferrous iron transport protein B
NC_002505.1	2295483	T	C	NC_002505.1:fliD	T/A	ACG/GCG	flagellar capping protein
NC_002505.1	2405951	A	C	GI:15642249	L/W	TTG/TGG	outer membrane protein OmpH
NC_002505.1	2441024	C	A	GI:15642283	E/*	GAA/TAA	GGDEF family protein
NC_002505.1	2466598	T	C	GI:15642317	Y/C	TAT/TGT	exodeoxyribonuclease V, 67 kDa subunit
NC_002505.1	2483236	G	A	GI:15642331	A/T	GCT/ACT	ribosomal protein S6 modification protein-related protein
NC_002505.1	2518790	A	G	GI:15642359	F/L	TTT/CTT	threonine synthase
NC_002505.1	2547714	C	T	GI:15642380	A/V	GCG/GTG	LysR family transcriptional regulator
NC_002505.1	2577786	C	T	GI:15642404	R/H	CGT/CAT	penicillin-binding protein 3
NC_002505.1	2605341	G	A	GI:15642427	S/L	TCG/TTG	DNA topoisomerase IV subunit A
NC_002505.1	2657142	G	A	GI:15642472	A/V	GCC/GTC	hypothetical protein
NC_002505.1	2690493	G	A	NC_002505.1:valS	R/H	CGT/CAT	valyl-tRNA synthetase
NC_002505.1	2720712	G	A	NC_002505.1:thiP	A/V	GCG/GTG	thiamine transporter membrane protein
NC_002505.1	2744528	C	T	NC_002505.1:cpdB	R/C	CGC/TGC	bifunctional 2',3'-cyclic nucleotide 2'-phosphodiesterase/3'-nucleotidase periplasmic precursor protein
NC_002505.1	2839114	A	T	GI:15642666	S/C	AGC/TGC	hypothetical protein
NC_002505.1	2873743	C	T	NC_002505.1:dipZ	T/I	ACC/ATC	thiol:disulfide interchange protein precursor
NC_002506.1	30692	C	T	GI:15600796	A/V	GCG/GTG	NadC family protein
NC_002506.1	42229	C	A	GI:15600805	Q/H	CAG/CAT	hypothetical protein
NC_002506.1	62965	C	T	GI:15600826	A/V	GCG/GTG	hypothetical protein
NC_002506.1	143762	G	A	NC_002506.1:rbsC	V/I	GTT/ATT	ribose ABC transporter permease protein
NC_002506.1	439412	T	C	GI:15601270	F/L	TTC/CTC	hypothetical protein
NC_002506.1	572465	G	A	GI:15601395	Q/*	CAA/TAA	dihydropteridine reductase
NC_002506.1	577065	C	A	GI:15601398	A/S	GCA/TCA	hypothetical protein
NC_002506.1	639691	T	C	GI:15601456	I/V	ATT/GTT	chitodextrinase
NC_002506.1	685842	G	T	GI:15601495	S/*	TCG/TAG	hypothetical protein
NC_002506.1	804158	C	T	GI:15601607	R/H	CGC/CAC	hypothetical protein
NC_002506.1	1047775	G	A	GI:15601841	A/V	GCC/GTC	methyl-accepting chemotaxis protein
NC_002506.1	1063939	G	T	GI:15601857	R/S	CGC/AGC	hypothetical protein
