# Supplementary material for: High depth, whole-genome sequencing of cholera isolates from Haiti and the Dominican Republic
Source: BMC Genomics. 2012 Sep 11;13:468. doi: 10.1186/1471-2164-13-468 (PMC3473251; doi:10.1186/1471-2164-13-468)
Supplement: Additional file 9 — Table S9. Counts of SNPs, insertions, and deletions identified in each isolate relative to the N16961 reference. [file 1471-2164-13-468-S9.xls]

## Sheet: Sheet1
Supplementary Table S9: Counts of SNPs identified in each isolate relative to N16961 reference. For all isolates except N16961*, differences also found between the Genbank reference and the N16961* sequence were excluded.
Isolate	SNPs	Insertions/deletions
DR1	130	10
DR1	130	10
H1*	128	9
H2*	133	10
H3	131	11
N16961*	60	95
O395*	20852	240
DB_2002	260	11
