# Supplementary material for: High depth, whole-genome sequencing of cholera isolates from Haiti and the Dominican Republic
Source: BMC Genomics. 2012 Sep 11;13:468. doi: 10.1186/1471-2164-13-468 (PMC3473251; doi:10.1186/1471-2164-13-468)
Supplement: Additional file 10 — Table S10. SNPs and indels in sequenced isolates. [file 1471-2164-13-468-S10.xls]

## Sheet: A. SNPS relative to N16961 ref
Table S10: SNPs and indels in sequenced isolates
A. SNPs relative to N16961 reference strain (Isolates DR1, H1*, H2*, H3, N16961*, DB_2002) . Due to the large number of differences between the O3 isolate and the N16961 reference strain, SNPs between O3 and the O395 reference sequence from Genbank are shown in table S2(B).						B. SNPs relative to O395 reference strain, [Genbank:CP000626/CP000627] (O395* isiolate only)						C. Indels relative to N16961 isolate
Isolate/lane	Chromosome	Index	Reference	Variant		Isolate	Chromosome	Index	Reference	Variant		Isolate/lane	Chromosome	Index	Reference	Variant
DB_2002	chr1	5414	G	A		O395*	gi|146314918|gb|CP000627.1|	449946	T	G		DB_2002	chr1	270642	T	-C/-C
DR1	chr1	5414	G	A		O395*	gi|146314918|gb|CP000627.1|	540932	C	T		DB_2002	chr1	274148	T	+C/+C
H1*	chr1	5414	G	A		O395*	gi|146314918|gb|CP000627.1|	2485347	T	Y		DB_2002	chr1	274151	C	-T/-T
H2*	chr1	5414	G	A								DB_2002	chr1	359985	C	+T/+T
H3	chr1	5414	G	A								DR1	chr1	359985	C	+T/+T
DB_2002	chr1	42082	A	C								H1*	chr1	359985	C	+T/+T
DR1	chr1	42082	A	C								H2*	chr1	359985	C	+T/+T
H1*	chr1	42082	A	C								H3	chr1	359985	C	+T/+T
H2*	chr1	42082	A	C								N16961*	chr1	359985	C	+T/+T
H3	chr1	42082	A	C								DB_2002	chr1	424644	A	+G/+G
DB_2002	chr1	57690	Y	C								DR1	chr1	424644	A	+G/+G
DR1	chr1	57690	Y	C								H1*	chr1	424644	A	+G/+G
H1*	chr1	57690	Y	C								H2*	chr1	424644	A	+G/+G
H2*	chr1	57690	Y	C								H3	chr1	424644	A	+G/+G
H3	chr1	57690	Y	C								N16961*	chr1	424644	A	+G/+G
N16961*	chr1	57690	Y	C								DB_2002	chr1	424669	T	-G/-G
DB_2002	chr1	57714	K	G								DR1	chr1	424669	T	-G/-G
DR1	chr1	57714	K	G								H1*	chr1	424669	T	-G/-G
H1*	chr1	57714	K	G								H2*	chr1	424669	T	-G/-G
H2*	chr1	57714	K	G								H3	chr1	424669	T	-G/-G
H3	chr1	57714	K	G								N16961*	chr1	424669	T	-G/-G
N16961*	chr1	57714	K	G								DB_2002	chr1	479265	T	-G/-G
DR1	chr1	72585	G	A								DR1	chr1	479265	T	-G/-G
H1*	chr1	72585	G	A								H1*	chr1	479265	T	-G/-G
H2*	chr1	72585	G	A								H2*	chr1	479265	T	-G/-G
H3	chr1	72585	G	A								H3	chr1	479265	T	-G/-G
DB_2002	chr1	103247	G	A								N16961*	chr1	479265	T	-G/-G
DR1	chr1	137214	T	C								DB_2002	chr1	540849	T	-C/-C
H1*	chr1	137214	T	C								N16961*	chr1	540849	T	-C/-C
H2*	chr1	137214	T	C								DB_2002	chr1	553568	A	+C/+C
H3	chr1	137214	T	C								DR1	chr1	553568	A	+C/+C
DR1	chr1	139591	T	C								H1*	chr1	553568	A	+C/+C
H1*	chr1	139591	T	C								H2*	chr1	553568	A	+C/+C
H2*	chr1	139591	T	C								H3	chr1	553568	A	+C/+C
H3	chr1	139591	T	C								N16961*	chr1	553568	A	+C/+C
DR1	chr1	144569	G	A								DB_2002	chr1	555403	A	+G/+G
H1*	chr1	144569	G	A								DR1	chr1	555403	A	+G/+G
H2*	chr1	144569	G	A								H1*	chr1	555403	A	+G/+G
H3	chr1	144569	G	A								H2*	chr1	555403	A	+G/+G
DR1	chr1	148860	C	T								H3	chr1	555403	A	+G/+G
H1*	chr1	148860	C	T								N16961*	chr1	555403	A	+G/+G
H2*	chr1	148860	C	T								DB_2002	chr1	612958	G	+A/+A
H3	chr1	148860	C	T								DR1	chr1	612958	G	+A/+A
DR1	chr1	151026	C	Y								H1*	chr1	612958	G	+A/+A
H1*	chr1	151026	C	Y								H2*	chr1	612958	G	+A/+A
H2*	chr1	151026	C	Y								H3	chr1	612958	G	+A/+A
H3	chr1	151026	C	Y								DB_2002	chr1	623227	A	+G/+G
N16961*	chr1	155949	G	R								DR1	chr1	623227	A	+G/+G
N16961*	chr1	155976	A	R								H1*	chr1	623227	A	+G/+G
DB_2002	chr1	162660	N	C								H2*	chr1	623227	A	+G/+G
DR1	chr1	162660	N	C								H3	chr1	623227	A	+G/+G
H1*	chr1	162660	N	C								N16961*	chr1	623227	A	+G/+G
H2*	chr1	162660	N	C								DB_2002	chr1	638167	G	+T/+T
H3	chr1	162660	N	C								DR1	chr1	638167	G	+T/+T
N16961*	chr1	162660	N	C								H1*	chr1	638167	G	+T/+T
DB_2002	chr1	167458	R	G								H2*	chr1	638167	G	+T/+T
DR1	chr1	167458	R	G								H3	chr1	638167	G	+T/+T
H1*	chr1	167458	R	G								N16961*	chr1	638167	G	+T/+T
H2*	chr1	167458	R	G								DB_2002	chr1	807831	A	+G/+G
H3	chr1	167458	R	G								DR1	chr1	807831	A	+G/+G
N16961*	chr1	167458	R	G								H1*	chr1	807831	A	+G/+G
DB_2002	chr1	172531	K	T								H2*	chr1	807831	A	+G/+G
DR1	chr1	172531	K	T								H3	chr1	807831	A	+G/+G
H1*	chr1	172531	K	T								N16961*	chr1	807831	A	+G/+G
H2*	chr1	172531	K	T								DB_2002	chr1	809896	A	-ACCGATT/-ACCGATT
H3	chr1	172531	K	T								DB_2002	chr1	849964	A	+G/+G
N16961*	chr1	172531	K	T								DR1	chr1	849964	A	+G/+G
DR1	chr1	182735	C	T								H1*	chr1	849964	A	+G/+G
H1*	chr1	182735	C	T								H2*	chr1	849964	A	+G/+G
H2*	chr1	182735	C	T								H3	chr1	849964	A	+G/+G
H3	chr1	182735	C	T								N16961*	chr1	849964	A	+G/+G
DB_2002	chr1	184804	G	A								DB_2002	chr1	876929	T	-A/-A
DB_2002	chr1	187462	C	T								DR1	chr1	876929	T	-A/-A
DR1	chr1	200144	A	G								H1*	chr1	876929	T	-A/-A
H1*	chr1	200144	A	G								H2*	chr1	876929	T	-A/-A
H2*	chr1	200144	A	G								H3	chr1	876929	T	-A/-A
H3	chr1	200144	A	G								DB_2002	chr1	881243	C	+T/+T
DB_2002	chr1	245860	T	A								DR1	chr1	881243	C	+T/+T
DB_2002	chr1	245863	C	T								H1*	chr1	881243	C	+T/+T
DB_2002	chr1	245869	A	G								H2*	chr1	881243	C	+T/+T
DB_2002	chr1	245885	A	G								H3	chr1	881243	C	+T/+T
DB_2002	chr1	245890	A	G								DR1	chr1	888713	A	+T/+T
DB_2002	chr1	245902	G	A								H1*	chr1	888713	A	+T/+T
DB_2002	chr1	245938	G	A								H2*	chr1	888713	A	+T/+T
DB_2002	chr1	245998	G	A								H3	chr1	888713	A	+T/+T
DB_2002	chr1	246006	G	A								DR1	chr1	890310	T	+A/+A
DB_2002	chr1	246046	G	A								H1*	chr1	890310	T	+A/+A
DB_2002	chr1	246076	T	G								H2*	chr1	890310	T	+A/+A
DB_2002	chr1	246082	A	G								H3	chr1	890310	T	+A/+A
DB_2002	chr1	260643	T	C								DR1	chr1	903579	C	-A/-A
DB_2002	chr1	260664	A	T								H1*	chr1	903579	C	-A/-A
DB_2002	chr1	260675	A	T								H2*	chr1	903579	C	-A/-A
DB_2002	chr1	260691	A	C								H3	chr1	903579	C	-A/-A
DB_2002	chr1	260707	A	T								DR1	chr1	906290	T	+A/+A
DB_2002	chr1	260715	T	C								H2*	chr1	906290	T	+A/+A
DB_2002	chr1	260734	G	A								H3	chr1	906290	T	+A/+A
DB_2002	chr1	260751	T	A								DB_2002	chr1	998434	A	+C/+C
DB_2002	chr1	260803	C	T								DR1	chr1	998434	A	+C/+C
DB_2002	chr1	260897	A	T								H1*	chr1	998434	A	+C/+C
DB_2002	chr1	260913	G	T								H2*	chr1	998434	A	+C/+C
DB_2002	chr1	260949	C	A								H3	chr1	998434	A	+C/+C
DB_2002	chr1	260988	T	G								N16961*	chr1	998434	A	+C/+C
DB_2002	chr1	260999	G	T								DB_2002	chr1	1087961	C	+G/+G
DB_2002	chr1	261017	T	G								DR1	chr1	1087961	C	+G/+G
DB_2002	chr1	261023	T	C								H1*	chr1	1087961	C	+G/+G
DB_2002	chr1	261047	A	C								H2*	chr1	1087961	C	+G/+G
DB_2002	chr1	261069	A	G								H3	chr1	1087961	C	+G/+G
DB_2002	chr1	261081	G	A								N16961*	chr1	1087961	C	+G/+G
DB_2002	chr1	261095	A	G								DB_2002	chr1	1145406	C	+G/+G
DB_2002	chr1	261110	T	G								DR1	chr1	1145406	C	+G/+G
DB_2002	chr1	261126	G	A								H1*	chr1	1145406	C	+G/+G
DB_2002	chr1	261146	T	C								H2*	chr1	1145406	C	+G/+G
DB_2002	chr1	261170	A	G								H3	chr1	1145406	C	+G/+G
DB_2002	chr1	261176	C	T								N16961*	chr1	1145406	C	+G/+G
DB_2002	chr1	261189	C	T								DB_2002	chr1	1228190	G	+C/+C
DB_2002	chr1	261242	C	T								DR1	chr1	1228190	G	+C/+C
DB_2002	chr1	261278	A	G								H1*	chr1	1228190	G	+C/+C
DB_2002	chr1	261314	A	C								H2*	chr1	1228190	G	+C/+C
DB_2002	chr1	261338	A	G								H3	chr1	1228190	G	+C/+C
DB_2002	chr1	261347	T	C								N16961*	chr1	1228190	G	+C/+C
DB_2002	chr1	261349	T	G								DB_2002	chr1	1337745	G	-T/-T
DB_2002	chr1	261386	T	C								DR1	chr1	1337745	G	-T/-T
DB_2002	chr1	261423	C	T								H1*	chr1	1337745	G	-T/-T
DB_2002	chr1	261443	C	A								H2*	chr1	1337745	G	-T/-T
DB_2002	chr1	261470	A	T								H3	chr1	1337745	G	-T/-T
DB_2002	chr1	261562	A	G								N16961*	chr1	1337745	G	-T/-T
DB_2002	chr1	261580	C	T								DB_2002	chr1	1389483	G	+C/+C
DB_2002	chr1	261611	C	A								DR1	chr1	1389483	G	+C/+C
DB_2002	chr1	261717	G	C								H1*	chr1	1389483	G	+C/+C
DB_2002	chr1	261734	C	T								H2*	chr1	1389483	G	+C/+C
DB_2002	chr1	261758	C	T								H3	chr1	1389483	G	+C/+C
DB_2002	chr1	261785	C	T								N16961*	chr1	1389483	G	+C/+C
DB_2002	chr1	261831	C	A								DB_2002	chr1	1470951	A	+G/+G
DB_2002	chr1	261879	A	G								DR1	chr1	1470951	A	+G/+G
DB_2002	chr1	261925	G	A								H1*	chr1	1470951	A	+G/+G
DB_2002	chr1	269244	T	G								H2*	chr1	1470951	A	+G/+G
DB_2002	chr1	269286	T	C								H3	chr1	1470951	A	+G/+G
DB_2002	chr1	269331	G	A								N16961*	chr1	1470951	A	+G/+G
DB_2002	chr1	269338	C	T								DB_2002	chr1	1486533	G	+C/+C
DB_2002	chr1	269445	C	T								DR1	chr1	1486533	G	+C/+C
DB_2002	chr1	269451	G	T								H1*	chr1	1486533	G	+C/+C
DB_2002	chr1	269454	T	C								H2*	chr1	1486533	G	+C/+C
DB_2002	chr1	269515	C	T								H3	chr1	1486533	G	+C/+C
DB_2002	chr1	269583	C	T								N16961*	chr1	1486533	G	+C/+C
DB_2002	chr1	269685	G	A								DB_2002	chr1	1489714	C	+T/+T
DB_2002	chr1	269706	C	T								DR1	chr1	1489714	C	+T/+T
DB_2002	chr1	269751	C	T								H1*	chr1	1489714	C	+T/+T
DB_2002	chr1	269796	C	T								H2*	chr1	1489714	C	+T/+T
DB_2002	chr1	269814	T	G								H3	chr1	1489714	C	+T/+T
DB_2002	chr1	269817	C	T								DB_2002	chr1	1530607	T	+C/+C
DB_2002	chr1	269820	G	C								DR1	chr1	1530607	T	+C/+C
DB_2002	chr1	269850	C	T								H1*	chr1	1530607	T	+C/+C
DB_2002	chr1	269877	C	T								H2*	chr1	1530607	T	+C/+C
DB_2002	chr1	269886	T	C								H3	chr1	1530607	T	+C/+C
DB_2002	chr1	269895	T	C								N16961*	chr1	1530607	T	+C/+C
DB_2002	chr1	269919	G	A								DB_2002	chr1	1618600	G	+C/+C
DB_2002	chr1	270093	G	T								DR1	chr1	1618600	G	+C/+C
DB_2002	chr1	270156	C	G								H1*	chr1	1618600	G	+C/+C
DB_2002	chr1	270159	T	C								H2*	chr1	1618600	G	+C/+C
DB_2002	chr1	270162	C	T								H3	chr1	1618600	G	+C/+C
DB_2002	chr1	270192	C	T								N16961*	chr1	1618600	G	+C/+C
DB_2002	chr1	270198	T	C								DB_2002	chr1	1625932	A	+C/+C
DB_2002	chr1	270252	G	T								DR1	chr1	1625932	A	+C/+C
DB_2002	chr1	270261	C	T								H1*	chr1	1625932	A	+C/+C
DB_2002	chr1	270294	T	C								H2*	chr1	1625932	A	+C/+C
DB_2002	chr1	270306	G	A								H3	chr1	1625932	A	+C/+C
DB_2002	chr1	270309	C	G								N16961*	chr1	1625932	A	+C/+C
DB_2002	chr1	270328	A	G								DB_2002	chr1	1649048	A	-C/-C
DB_2002	chr1	270360	T	C								DR1	chr1	1649048	A	-C/-C
DB_2002	chr1	270379	C	T								H1*	chr1	1649048	A	-C/-C
DB_2002	chr1	270436	C	G								H2*	chr1	1649048	A	-C/-C
DB_2002	chr1	270453	A	G								H3	chr1	1649048	A	-C/-C
DB_2002	chr1	270471	T	C								N16961*	chr1	1649048	A	-C/-C
DB_2002	chr1	270576	G	A								DB_2002	chr1	1676599	G	+C/+C
DB_2002	chr1	270595	A	G								DR1	chr1	1676599	G	+C/+C
DB_2002	chr1	270656	A	G								H1*	chr1	1676599	G	+C/+C
DB_2002	chr1	270668	A	T								H2*	chr1	1676599	G	+C/+C
DB_2002	chr1	270769	C	T								H3	chr1	1676599	G	+C/+C
DB_2002	chr1	271057	G	A								N16961*	chr1	1676599	G	+C/+C
DB_2002	chr1	271084	C	T								DB_2002	chr1	1676701	G	+C/+C
DB_2002	chr1	271093	C	T								DR1	chr1	1676701	G	+C/+C
DB_2002	chr1	271102	T	C								H1*	chr1	1676701	G	+C/+C
DB_2002	chr1	271105	T	C								H2*	chr1	1676701	G	+C/+C
DB_2002	chr1	271144	T	C								H3	chr1	1676701	G	+C/+C
DB_2002	chr1	271150	A	G								N16961*	chr1	1676701	G	+C/+C
DB_2002	chr1	271159	G	A								DB_2002	chr1	1676703	G	+A/+A
DB_2002	chr1	271162	A	G								DR1	chr1	1676703	G	+A/+A
DB_2002	chr1	271390	T	C								H1*	chr1	1676703	G	+A/+A
DB_2002	chr1	271405	G	C								H2*	chr1	1676703	G	+A/+A
DB_2002	chr1	271528	C	T								H3	chr1	1676703	G	+A/+A
DB_2002	chr1	271588	G	A								N16961*	chr1	1676703	G	+A/+A
DB_2002	chr1	271623	A	G								DR1	chr1	1700367	C	-T/-T
DB_2002	chr1	271750	A	T								H1*	chr1	1700367	C	-T/-T
DB_2002	chr1	271765	G	A								H2*	chr1	1700367	C	-T/-T
DB_2002	chr1	271846	T	C								H3	chr1	1700367	C	-T/-T
DB_2002	chr1	271855	C	T								DB_2002	chr1	1748764	G	+C/+C
DB_2002	chr1	271938	C	T								DR1	chr1	1748764	G	+C/+C
DB_2002	chr1	271950	T	G								H1*	chr1	1748764	G	+C/+C
DB_2002	chr1	271955	C	A								H2*	chr1	1748764	G	+C/+C
DB_2002	chr1	271958	C	T								H3	chr1	1748764	G	+C/+C
DB_2002	chr1	271977	C	G								N16961*	chr1	1748764	G	+C/+C
DB_2002	chr1	272679	T	C								DB_2002	chr1	1771829	T	+A/+A
DB_2002	chr1	272778	T	C								DR1	chr1	1771829	T	+A/+A
DB_2002	chr1	272780	C	T								H1*	chr1	1771829	T	+A/+A
DB_2002	chr1	272797	C	T								H2*	chr1	1771829	T	+A/+A
DB_2002	chr1	272865	T	C								H3	chr1	1771829	T	+A/+A
DB_2002	chr1	272869	T	C								N16961*	chr1	1771829	T	+A/+A
DB_2002	chr1	272871	A	G								DB_2002	chr1	1832841	G	+CTTA/+CTTA
DB_2002	chr1	272892	G	C								DR1	chr1	1832841	G	+CTTA/+CTTA
DB_2002	chr1	272895	G	A								H1*	chr1	1832841	G	+CTTA/+CTTA
DB_2002	chr1	272898	G	A								H2*	chr1	1832841	G	+CTTA/+CTTA
DB_2002	chr1	273006	A	G								H3	chr1	1832841	G	+CTTA/+CTTA
DB_2002	chr1	273047	G	T								N16961*	chr1	1832841	G	+CTTA/+CTTA
DB_2002	chr1	273072	A	G								DB_2002	chr1	1875073	G	+T/+T
DB_2002	chr1	273075	G	A								DR1	chr1	1875073	G	+T/+T
DB_2002	chr1	273108	A	T								H1*	chr1	1875073	G	+T/+T
DB_2002	chr1	273120	C	A								H2*	chr1	1875073	G	+T/+T
DB_2002	chr1	273427	T	A								H3	chr1	1875073	G	+T/+T
DB_2002	chr1	273817	T	C								N16961*	chr1	1875073	G	+T/+T
DB_2002	chr1	273825	C	T								DB_2002	chr1	1887853	T	+TA/+TA
DB_2002	chr1	273861	A	C								DR1	chr1	1900853	A	-T/-T
DB_2002	chr1	273933	A	G								H1*	chr1	1900853	A	-T/-T
DB_2002	chr1	273939	C	T								H2*	chr1	1900853	A	-T/-T
DB_2002	chr1	274071	T	C								H3	chr1	1900853	A	-T/-T
DB_2002	chr1	274080	C	T								N16961*	chr1	1900853	A	-T/-T
DB_2002	chr1	274146	A	G								DR1	chr1	1933134	A	+T/+T
DB_2002	chr1	274154	G	A								H1*	chr1	1933134	A	+T/+T
DR1	chr1	276112	G	A								H2*	chr1	1933134	A	+T/+T
H1*	chr1	276112	G	A								H3	chr1	1933134	A	+T/+T
H2*	chr1	276112	G	A								DB_2002	chr1	1990029	C	+T/+T
H3	chr1	276112	G	A								DR1	chr1	1990029	C	+T/+T
DB_2002	chr1	280512	G	A								H1*	chr1	1990029	C	+T/+T
DR1	chr1	280512	G	A								H2*	chr1	1990029	C	+T/+T
H1*	chr1	280512	G	A								H3	chr1	1990029	C	+T/+T
H2*	chr1	280512	G	A								N16961*	chr1	1990029	C	+T/+T
H3	chr1	280512	G	A								DB_2002	chr1	1993922	G	-A/-A
DB_2002	chr1	288316	G	T								DB_2002	chr1	2051792	G	+C/+C
DB_2002	chr1	299186	C	T								DR1	chr1	2051792	G	+C/+C
DR1	chr1	299186	C	T								H1*	chr1	2051792	G	+C/+C
H1*	chr1	299186	C	T								H2*	chr1	2051792	G	+C/+C
H2*	chr1	299186	C	T								H3	chr1	2051792	G	+C/+C
H3	chr1	299186	C	T								N16961*	chr1	2051792	G	+C/+C
DB_2002	chr1	329377	C	Y								DB_2002	chr1	2081076	G	+C/+C
DB_2002	chr1	336613	G	A								DR1	chr1	2081076	G	+C/+C
DR1	chr1	336613	G	A								H1*	chr1	2081076	G	+C/+C
H1*	chr1	336613	G	A								H2*	chr1	2081076	G	+C/+C
H2*	chr1	336613	G	A								H3	chr1	2081076	G	+C/+C
H3	chr1	336613	G	A								N16961*	chr1	2081076	G	+C/+C
DB_2002	chr1	364992	K	G								DB_2002	chr1	2194677	A	+G/+G
DR1	chr1	364992	K	G								DR1	chr1	2194677	A	+G/+G
H1*	chr1	364992	K	G								H1*	chr1	2194677	A	+G/+G
H2*	chr1	364992	K	G								H2*	chr1	2194677	A	+G/+G
H3	chr1	364992	K	G								H3	chr1	2194677	A	+G/+G
N16961*	chr1	364992	K	G								N16961*	chr1	2194677	A	+G/+G
DR1	chr1	368119	T	C								DB_2002	chr1	2262542	C	-T/-T
H1*	chr1	368119	T	C								DR1	chr1	2262542	C	-T/-T
H2*	chr1	368119	T	C								H1*	chr1	2262542	C	-T/-T
H3	chr1	368119	T	C								H2*	chr1	2262542	C	-T/-T
N16961*	chr1	378632	A	G								H3	chr1	2262542	C	-T/-T
DB_2002	chr1	406983	C	Y								N16961*	chr1	2262542	C	-T/-T
DB_2002	chr1	424629	G	T								DB_2002	chr1	2266654	A	+C/+C
DR1	chr1	424629	G	T								DR1	chr1	2266654	A	+C/+C
H1*	chr1	424629	G	T								H1*	chr1	2266654	A	+C/+C
H2*	chr1	424629	G	T								H2*	chr1	2266654	A	+C/+C
H3	chr1	424629	G	T								H3	chr1	2266654	A	+C/+C
N16961*	chr1	424629	G	T								N16961*	chr1	2266654	A	+C/+C
DR1	chr1	427291	A	G								DB_2002	chr1	2318559	A	-G/-G
H1*	chr1	427291	A	G								DR1	chr1	2318559	A	-G/-G
H2*	chr1	427291	A	G								H1*	chr1	2318559	A	-G/-G
H3	chr1	427291	A	G								H2*	chr1	2318559	A	-G/-G
DR1	chr1	432680	G	A								H3	chr1	2318559	A	-G/-G
H1*	chr1	432680	G	A								N16961*	chr1	2318559	A	-G/-G
H2*	chr1	432680	G	A								DB_2002	chr1	2358193	A	+C/+C
H3	chr1	432680	G	A								DR1	chr1	2358193	A	+C/+C
DB_2002	chr1	463918	G	A								H1*	chr1	2358193	A	+C/+C
DR1	chr1	463918	G	A								H2*	chr1	2358193	A	+C/+C
H1*	chr1	463918	G	A								H3	chr1	2358193	A	+C/+C
H2*	chr1	463918	G	A								N16961*	chr1	2358193	A	+C/+C
H3	chr1	463918	G	A								DB_2002	chr1	2365247	A	+G/+G
DB_2002	chr1	466598	T	A								DR1	chr1	2365247	A	+G/+G
DR1	chr1	466598	T	A								H1*	chr1	2365247	A	+G/+G
H1*	chr1	466598	T	A								H2*	chr1	2365247	A	+G/+G
H2*	chr1	466598	T	A								H3	chr1	2365247	A	+G/+G
H3	chr1	466598	T	A								N16961*	chr1	2365247	A	+G/+G
DB_2002	chr1	473658	A	T								DB_2002	chr1	2442169	T	+C/+C
DB_2002	chr1	538128	C	T								DB_2002	chr1	2489045	A	+G/+G
DB_2002	chr1	544447	C	T								DR1	chr1	2489045	A	+G/+G
DR1	chr1	544447	C	T								H1*	chr1	2489045	A	+G/+G
H1*	chr1	544447	C	T								H2*	chr1	2489045	A	+G/+G
H2*	chr1	544447	C	T								H3	chr1	2489045	A	+G/+G
H3	chr1	544447	C	T								N16961*	chr1	2489045	A	+G/+G
DB_2002	chr1	575609	A	G								DB_2002	chr1	2564031	G	+C/+C
DR1	chr1	575609	A	G								DR1	chr1	2564031	G	+C/+C
H1*	chr1	575609	A	G								H1*	chr1	2564031	G	+C/+C
H2*	chr1	575609	A	G								H2*	chr1	2564031	G	+C/+C
H3	chr1	575609	A	G								H3	chr1	2564031	G	+C/+C
DB_2002	chr1	581125	T	G								N16961*	chr1	2564031	G	+C/+C
DR1	chr1	581125	T	G								DB_2002	chr1	2612863	G	+C/+C
H1*	chr1	581125	T	G								DR1	chr1	2612863	G	+C/+C
H2*	chr1	581125	T	G								H1*	chr1	2612863	G	+C/+C
H3	chr1	581125	T	G								H2*	chr1	2612863	G	+C/+C
N16961*	chr1	581125	T	G								H3	chr1	2612863	G	+C/+C
DB_2002	chr1	663766	T	A								N16961*	chr1	2612863	G	+C/+C
DR1	chr1	663766	T	A								DB_2002	chr1	2657594	G	+C/+C
H1*	chr1	663766	T	A								DR1	chr1	2657594	G	+C/+C
H2*	chr1	663766	T	A								H1*	chr1	2657594	G	+C/+C
H3	chr1	663766	T	A								H2*	chr1	2657594	G	+C/+C
N16961*	chr1	663766	T	A								H3	chr1	2657594	G	+C/+C
DB_2002	chr1	676182	G	A								N16961*	chr1	2657594	G	+C/+C
DR1	chr1	683129	G	C								DB_2002	chr1	2738433	G	+C/+C
H1*	chr1	683129	G	C								DR1	chr1	2738433	G	+C/+C
H2*	chr1	683129	G	C								H1*	chr1	2738433	G	+C/+C
H3	chr1	683129	G	C								H2*	chr1	2738433	G	+C/+C
DB_2002	chr1	697746	A	G								H3	chr1	2738433	G	+C/+C
DR1	chr1	697746	A	G								N16961*	chr1	2738433	G	+C/+C
H1*	chr1	697746	A	G								DB_2002	chr1	2839612	G	+C/+C
H2*	chr1	697746	A	G								DR1	chr1	2839612	G	+C/+C
H3	chr1	697746	A	G								H1*	chr1	2839612	G	+C/+C
DR1	chr1	708714	G	A								H2*	chr1	2839612	G	+C/+C
H1*	chr1	708714	G	A								H3	chr1	2839612	G	+C/+C
H2*	chr1	708714	G	A								N16961*	chr1	2839612	G	+C/+C
H3	chr1	708714	G	A								DB_2002	chr1	2879854	A	-T/-T
DR1	chr1	710240	G	T								DR1	chr1	2879854	A	-T/-T
H1*	chr1	710240	G	T								H1*	chr1	2879854	A	-T/-T
H2*	chr1	710240	G	T								H2*	chr1	2879854	A	-T/-T
H3	chr1	710240	G	T								H3	chr1	2879854	A	-T/-T
DB_2002	chr1	716073	T	C								N16961*	chr1	2879854	A	-T/-T
DR1	chr1	716073	T	C								DB_2002	chr1	2907036	A	+G/+G
H1*	chr1	716073	T	C								DR1	chr1	2907036	A	+G/+G
H2*	chr1	716073	T	C								H1*	chr1	2907036	A	+G/+G
H3	chr1	716073	T	C								H2*	chr1	2907036	A	+G/+G
DR1	chr1	744709	G	A								H3	chr1	2907036	A	+G/+G
H1*	chr1	744709	G	A								N16961*	chr1	2907036	A	+G/+G
H2*	chr1	744709	G	A								DB_2002	chr2	17392	G	-C/-C
H3	chr1	744709	G	A								DR1	chr2	17392	G	-C/-C
DR1	chr1	749095	C	T								H1*	chr2	17392	G	-C/-C
H1*	chr1	749095	C	T								H2*	chr2	17392	G	-C/-C
H2*	chr1	749095	C	T								H3	chr2	17392	G	-C/-C
H3	chr1	749095	C	T								N16961*	chr2	17392	G	-C/-C
DB_2002	chr1	756127	A	G								DB_2002	chr2	53607	A	-T/-T
DR1	chr1	756127	A	G								DR1	chr2	53607	A	-T/-T
H1*	chr1	756127	A	G								H1*	chr2	53607	A	-T/-T
H2*	chr1	756127	A	G								H2*	chr2	53607	A	-T/-T
H3	chr1	756127	A	G								H3	chr2	53607	A	-T/-T
DB_2002	chr1	764715	R	G								N16961*	chr2	53607	A	-T/-T
DR1	chr1	764715	R	G								DB_2002	chr2	57464	A	+G/+G
H1*	chr1	764715	R	G								DR1	chr2	57464	A	+G/+G
H2*	chr1	764715	R	G								H1*	chr2	57464	A	+G/+G
H3	chr1	764715	R	G								H2*	chr2	57464	A	+G/+G
N16961*	chr1	764715	R	G								H3	chr2	57464	A	+G/+G
DB_2002	chr1	768872	G	A								N16961*	chr2	57464	A	+G/+G
DR1	chr1	769055	C	T								DB_2002	chr2	97574	C	-G/-G
H1*	chr1	769055	C	T								DR1	chr2	97574	C	-G/-G
H2*	chr1	769055	C	T								H1*	chr2	97574	C	-G/-G
H3	chr1	769055	C	T								H2*	chr2	97574	C	-G/-G
DB_2002	chr1	775749	C	A								H3	chr2	97574	C	-G/-G
DR1	chr1	775749	C	A								N16961*	chr2	97574	C	-G/-G
H1*	chr1	775749	C	A								DB_2002	chr2	144625	C	-A/-A
H2*	chr1	775749	C	A								DR1	chr2	144625	C	-A/-A
H3	chr1	775749	C	A								H1*	chr2	144625	C	-A/-A
DB_2002	chr1	795537	G	T								H2*	chr2	144625	C	-A/-A
DR1	chr1	795537	G	T								H3	chr2	144625	C	-A/-A
H1*	chr1	795537	G	T								N16961*	chr2	144625	C	-A/-A
H2*	chr1	795537	G	T								DB_2002	chr2	184511	G	+C/+C
H3	chr1	795537	G	T								DR1	chr2	184511	G	+C/+C
DR1	chr1	799723	C	T								H1*	chr2	184511	G	+C/+C
H1*	chr1	799723	C	T								H2*	chr2	184511	G	+C/+C
H2*	chr1	799723	C	T								H3	chr2	184511	G	+C/+C
H3	chr1	799723	C	T								N16961*	chr2	184511	G	+C/+C
DB_2002	chr1	818025	G	A								DB_2002	chr2	186167	T	+G/+G
DR1	chr1	818025	G	A								DR1	chr2	186167	T	+G/+G
H1*	chr1	818025	G	A								H1*	chr2	186167	T	+G/+G
H2*	chr1	818025	G	A								H2*	chr2	186167	T	+G/+G
H3	chr1	818025	G	A								H3	chr2	186167	T	+G/+G
DB_2002	chr1	822438	A	G								N16961*	chr2	186167	T	+G/+G
DB_2002	chr1	854836	K	G								DB_2002	chr2	186752	T	-CC/-CC
DR1	chr1	854836	K	G								DR1	chr2	186752	T	-CC/-CC
H1*	chr1	854836	K	G								H1*	chr2	186752	T	-CC/-CC
H2*	chr1	854836	K	G								H2*	chr2	186752	T	-CC/-CC
H3	chr1	854836	K	G								H3	chr2	186752	T	-CC/-CC
N16961*	chr1	854836	K	G								N16961*	chr2	186752	T	-CC/-CC
DB_2002	chr1	858395	C	T								DB_2002	chr2	186758	T	-GG/-GG
DR1	chr1	858661	T	A								DR1	chr2	186758	T	-GG/-GG
H1*	chr1	858661	T	A								H1*	chr2	186758	T	-GG/-GG
H2*	chr1	858661	T	A								H2*	chr2	186758	T	-GG/-GG
H3	chr1	858661	T	A								H3	chr2	186758	T	-GG/-GG
DB_2002	chr1	890210	C	T								N16961*	chr2	186758	T	-GG/-GG
DR1	chr1	890320	C	T								DB_2002	chr2	255373	T	+G/+G
H1*	chr1	890320	C	T								DR1	chr2	255373	T	+G/+G
H2*	chr1	890320	C	T								H1*	chr2	255373	T	+G/+G
H3	chr1	890320	C	T								H2*	chr2	255373	T	+G/+G
DB_2002	chr1	890707	A	G								H3	chr2	255373	T	+G/+G
DR1	chr1	890714	A	G								N16961*	chr2	255373	T	+G/+G
H1*	chr1	890714	A	G								DB_2002	chr2	273277	A	-CG/-CG
H2*	chr1	890714	A	G								H2*	chr2	273277	A	-CG/-CG
H3	chr1	890714	A	G								H3	chr2	273277	A	-CG/-CG
DB_2002	chr1	890989	G	A								N16961*	chr2	273277	A	-CG/-CG
DB_2002	chr1	891328	T	C								DB_2002	chr2	279449	G	+C/+C
DB_2002	chr1	913177	G	A								DR1	chr2	279449	G	+C/+C
DB_2002	chr1	918796	C	T								H1*	chr2	279449	G	+C/+C
DR1	chr1	925762	C	T								H2*	chr2	279449	G	+C/+C
H1*	chr1	925762	C	T								H3	chr2	279449	G	+C/+C
H2*	chr1	925762	C	T								N16961*	chr2	279449	G	+C/+C
H3	chr1	925762	C	T								DB_2002	chr2	294982	A	+G/+G
DB_2002	chr1	1011632	W	A								DR1	chr2	294982	A	+G/+G
DR1	chr1	1011632	W	A								H1*	chr2	294982	A	+G/+G
H1*	chr1	1011632	W	A								H2*	chr2	294982	A	+G/+G
H2*	chr1	1011632	W	A								H3	chr2	294982	A	+G/+G
H3	chr1	1011632	W	A								N16961*	chr2	294982	A	+G/+G
N16961*	chr1	1011632	W	A								DB_2002	chr2	299054	C	-G/-G
DB_2002	chr1	1024403	C	T								DR1	chr2	299054	C	-G/-G
DR1	chr1	1024403	C	T								H1*	chr2	299054	C	-G/-G
H1*	chr1	1024403	C	T								H2*	chr2	299054	C	-G/-G
H2*	chr1	1024403	C	T								H3	chr2	299054	C	-G/-G
H3	chr1	1024403	C	T								N16961*	chr2	299054	C	-G/-G
DR1	chr1	1060408	C	T								DB_2002	chr2	299079	G	-C/-C
H1*	chr1	1060408	C	T								DR1	chr2	299079	G	-C/-C
H2*	chr1	1060408	C	T								H1*	chr2	299079	G	-C/-C
H3	chr1	1060408	C	T								H2*	chr2	299079	G	-C/-C
DB_2002	chr1	1111283	G	T								H3	chr2	299079	G	-C/-C
DR1	chr1	1111283	G	T								N16961*	chr2	299079	G	-C/-C
H1*	chr1	1111283	G	T								DR1	chr2	345333	A	+G/+G
H2*	chr1	1111283	G	T								H1*	chr2	345333	A	+G/+G
H3	chr1	1111283	G	T								H2*	chr2	345333	A	+G/+G
DB_2002	chr1	1121766	T	C								H3	chr2	345333	A	+G/+G
DR1	chr1	1121766	T	C								N16961*	chr2	345333	A	+G/+G
H1*	chr1	1121766	T	C								DB_2002	chr2	403876	T	+G/+G
H2*	chr1	1121766	T	C								DR1	chr2	403876	T	+G/+G
H3	chr1	1121766	T	C								H1*	chr2	403876	T	+G/+G
DB_2002	chr1	1149895	C	T								H2*	chr2	403876	T	+G/+G
DR1	chr1	1149895	C	T								H3	chr2	403876	T	+G/+G
H1*	chr1	1149895	C	T								N16961*	chr2	403876	T	+G/+G
H2*	chr1	1149895	C	T								DB_2002	chr2	472296	G	-A/-A
H3	chr1	1149895	C	T								DR1	chr2	472296	G	-A/-A
DB_2002	chr1	1182081	T	C								H1*	chr2	472296	G	-A/-A
DB_2002	chr1	1183050	A	G								H2*	chr2	472296	G	-A/-A
DR1	chr1	1183050	A	G								H3	chr2	472296	G	-A/-A
H1*	chr1	1183050	A	G								N16961*	chr2	472296	G	-A/-A
H2*	chr1	1183050	A	G								DB_2002	chr2	474526	T	+C/+C
H3	chr1	1183050	A	G								DR1	chr2	474526	T	+C/+C
N16961*	chr1	1183050	A	G								H1*	chr2	474526	T	+C/+C
DR1	chr1	1198262	C	T								H2*	chr2	474526	T	+C/+C
H1*	chr1	1198262	C	T								H3	chr2	474526	T	+C/+C
H2*	chr1	1198262	C	T								N16961*	chr2	474526	T	+C/+C
H3	chr1	1198262	C	T								DB_2002	chr2	530510	T	-A/-A
DB_2002	chr1	1265174	A	G								DR1	chr2	530510	T	-A/-A
DB_2002	chr1	1269119	C	T								H1*	chr2	530510	T	-A/-A
DB_2002	chr1	1301484	C	T								H2*	chr2	530510	T	-A/-A
DR1	chr1	1330454	G	T								H3	chr2	530510	T	-A/-A
H1*	chr1	1330454	G	T								N16961*	chr2	530510	T	-A/-A
H2*	chr1	1330454	G	T								DB_2002	chr2	535092	A	-G/-G
H3	chr1	1330454	G	T								DR1	chr2	535092	A	-G/-G
DB_2002	chr1	1335598	A	G								H1*	chr2	535092	A	-G/-G
DR1	chr1	1335598	A	G								H2*	chr2	535092	A	-G/-G
H1*	chr1	1335598	A	G								H3	chr2	535092	A	-G/-G
H2*	chr1	1335598	A	G								N16961*	chr2	535092	A	-G/-G
H3	chr1	1335598	A	G								DB_2002	chr2	545435	A	+C/+C
N16961*	chr1	1335598	A	G								DR1	chr2	545435	A	+C/+C
DR1	chr1	1359179	G	A								H1*	chr2	545435	A	+C/+C
H1*	chr1	1359179	G	A								H2*	chr2	545435	A	+C/+C
H2*	chr1	1359179	G	A								H3	chr2	545435	A	+C/+C
H3	chr1	1359179	G	A								N16961*	chr2	545435	A	+C/+C
DR1	chr1	1368678	G	A								DB_2002	chr2	609600	A	+G/+G
H1*	chr1	1368678	G	A								DR1	chr2	609600	A	+G/+G
H2*	chr1	1368678	G	A								H1*	chr2	609600	A	+G/+G
H3	chr1	1368678	G	A								H2*	chr2	609600	A	+G/+G
DB_2002	chr1	1401870	A	T								H3	chr2	609600	A	+G/+G
DR1	chr1	1401870	A	T								N16961*	chr2	609600	A	+G/+G
H1*	chr1	1401870	A	T								DB_2002	chr2	631351	A	+G/+G
H2*	chr1	1401870	A	T								DR1	chr2	631351	A	+G/+G
H3	chr1	1401870	A	T								H1*	chr2	631351	A	+G/+G
DB_2002	chr1	1418186	A	G								H2*	chr2	631351	A	+G/+G
DR1	chr1	1418186	A	G								H3	chr2	631351	A	+G/+G
H1*	chr1	1418186	A	G								N16961*	chr2	631351	A	+G/+G
H2*	chr1	1418186	A	G								DB_2002	chr2	631404	A	+G/+G
H3	chr1	1418186	A	G								DR1	chr2	631404	A	+G/+G
DR1	chr1	1418798	G	T								H1*	chr2	631404	A	+G/+G
H1*	chr1	1418798	G	T								H2*	chr2	631404	A	+G/+G
H2*	chr1	1418798	G	T								H3	chr2	631404	A	+G/+G
H3	chr1	1418798	G	T								N16961*	chr2	631404	A	+G/+G
DB_2002	chr1	1435052	C	T								DB_2002	chr2	686743	G	+C/+C
DB_2002	chr1	1441233	G	A								DR1	chr2	686743	G	+C/+C
DR1	chr1	1441233	G	A								H1*	chr2	686743	G	+C/+C
H1*	chr1	1441233	G	A								H2*	chr2	686743	G	+C/+C
H2*	chr1	1441233	G	A								H3	chr2	686743	G	+C/+C
H3	chr1	1441233	G	A								N16961*	chr2	686743	G	+C/+C
DB_2002	chr1	1457184	G	A								DB_2002	chr2	690274	T	-A/-A
DB_2002	chr1	1469427	A	T								DR1	chr2	690274	T	-A/-A
DR1	chr1	1469427	A	T								H1*	chr2	690274	T	-A/-A
H1*	chr1	1469427	A	T								H2*	chr2	690274	T	-A/-A
H2*	chr1	1469427	A	T								H3	chr2	690274	T	-A/-A
H3	chr1	1469427	A	T								N16961*	chr2	690274	T	-A/-A
DB_2002	chr1	1513868	G	A								H3	chr2	734792	T	-TAAAGGAAATCG/-TAAAGGAAATCG
DB_2002	chr1	1522717	G	A								DB_2002	chr2	743255	A	+G/+G
DR1	chr1	1548631	A	G								DR1	chr2	743255	A	+G/+G
H1*	chr1	1548631	A	G								H1*	chr2	743255	A	+G/+G
H2*	chr1	1548631	A	G								H2*	chr2	743255	A	+G/+G
H3	chr1	1548631	A	G								H3	chr2	743255	A	+G/+G
DB_2002	chr1	1561424	K	G								N16961*	chr2	743255	A	+G/+G
DR1	chr1	1561424	K	G								DB_2002	chr2	765559	C	-G/-G
H1*	chr1	1561424	K	G								DR1	chr2	765559	C	-G/-G
H2*	chr1	1561424	K	G								H1*	chr2	765559	C	-G/-G
H3	chr1	1561424	K	G								H2*	chr2	765559	C	-G/-G
N16961*	chr1	1561424	K	G								H3	chr2	765559	C	-G/-G
DB_2002	chr1	1561926	S	C								N16961*	chr2	765559	C	-G/-G
DR1	chr1	1561926	S	C								DB_2002	chr2	769969	C	+T/+T
H1*	chr1	1561926	S	C								DR1	chr2	769969	C	+T/+T
H2*	chr1	1561926	S	C								H1*	chr2	769969	C	+T/+T
H3	chr1	1561926	S	C								H2*	chr2	769969	C	+T/+T
N16961*	chr1	1561926	S	C								H3	chr2	769969	C	+T/+T
DB_2002	chr1	1561942	S	G								N16961*	chr2	769969	C	+T/+T
DR1	chr1	1561942	S	G								DB_2002	chr2	771745	A	+G/+G
H1*	chr1	1561942	S	G								DR1	chr2	771745	A	+G/+G
H2*	chr1	1561942	S	G								H1*	chr2	771745	A	+G/+G
H3	chr1	1561942	S	G								H2*	chr2	771745	A	+G/+G
N16961*	chr1	1561942	S	G								H3	chr2	771745	A	+G/+G
DB_2002	chr1	1561949	W	A								N16961*	chr2	771745	A	+G/+G
DR1	chr1	1561949	W	A								DB_2002	chr2	775704	A	+G/+G
H1*	chr1	1561949	W	A								DR1	chr2	775704	A	+G/+G
H2*	chr1	1561949	W	A								H1*	chr2	775704	A	+G/+G
H3	chr1	1561949	W	A								H2*	chr2	775704	A	+G/+G
N16961*	chr1	1561949	W	A								H3	chr2	775704	A	+G/+G
DR1	chr1	1563748	G	A								N16961*	chr2	775704	A	+G/+G
H1*	chr1	1563748	G	A								N16961*	chr2	854230	C	+T/+T
H2*	chr1	1563748	G	A								DB_2002	chr2	869465	A	+C/+C
H3	chr1	1563748	G	A								DR1	chr2	869465	A	+C/+C
DB_2002	chr1	1564139	C	T								H1*	chr2	869465	A	+C/+C
DB_2002	chr1	1567139	A	G								H2*	chr2	869465	A	+C/+C
DR1	chr1	1567139	A	G								H3	chr2	869465	A	+C/+C
H1*	chr1	1567139	A	G								N16961*	chr2	869465	A	+C/+C
H2*	chr1	1567139	A	G								DB_2002	chr2	889856	A	+G/+G
H3	chr1	1567139	A	G								DR1	chr2	889856	A	+G/+G
DR1	chr1	1567227	A	G								H1*	chr2	889856	A	+G/+G
H1*	chr1	1567227	A	G								H2*	chr2	889856	A	+G/+G
H2*	chr1	1567227	A	G								H3	chr2	889856	A	+G/+G
H3	chr1	1567227	A	G								N16961*	chr2	889856	A	+G/+G
DR1	chr1	1567284	G	T								DB_2002	chr2	893323	G	-A/-A
H1*	chr1	1567284	G	T								DR1	chr2	893323	G	-A/-A
H2*	chr1	1567284	G	T								H1*	chr2	893323	G	-A/-A
H3	chr1	1567284	G	T								H2*	chr2	893323	G	-A/-A
H2*	chr1	1571569	T	C								H3	chr2	893323	G	-A/-A
H3	chr1	1571569	T	C								N16961*	chr2	893323	G	-A/-A
DR1	chr1	1574744	G	T								DB_2002	chr2	969851	G	+T/+T
H1*	chr1	1574744	G	T								DR1	chr2	969851	G	+T/+T
H2*	chr1	1574744	G	T								H1*	chr2	969851	G	+T/+T
H3	chr1	1574744	G	T								H2*	chr2	969851	G	+T/+T
DB_2002	chr1	1577321	T	C								H3	chr2	969851	G	+T/+T
DR1	chr1	1579595	G	T								N16961*	chr2	969851	G	+T/+T
H1*	chr1	1579595	G	T								DB_2002	chr2	980876	A	-G/-G
H2*	chr1	1579595	G	T								DR1	chr2	980876	A	-G/-G
H3	chr1	1579595	G	T								H1*	chr2	980876	A	-G/-G
DB_2002	chr1	1582172	T	C								H2*	chr2	980876	A	-G/-G
DB_2002	chr1	1587146	K	G								H3	chr2	980876	A	-G/-G
DR1	chr1	1587146	K	G								N16961*	chr2	980876	A	-G/-G
H1*	chr1	1587146	K	G								DB_2002	chr2	980885	A	+G/+G
H2*	chr1	1587146	K	G								DR1	chr2	980885	A	+G/+G
H3	chr1	1587146	K	G								H1*	chr2	980885	A	+G/+G
N16961*	chr1	1587146	K	G								H2*	chr2	980885	A	+G/+G
DB_2002	chr1	1587147	Y	T								H3	chr2	980885	A	+G/+G
DR1	chr1	1587147	Y	T								N16961*	chr2	980885	A	+G/+G
H1*	chr1	1587147	Y	T								DB_2002	chr2	981511	C	-A/-A
H2*	chr1	1587147	Y	T								DR1	chr2	981511	C	-A/-A
H3	chr1	1587147	Y	T								H1*	chr2	981511	C	-A/-A
N16961*	chr1	1587147	Y	T								H2*	chr2	981511	C	-A/-A
DB_2002	chr1	1587148	Y	C								H3	chr2	981511	C	-A/-A
DR1	chr1	1587148	Y	C								N16961*	chr2	981511	C	-A/-A
H1*	chr1	1587148	Y	C								DB_2002	chr2	986610	T	-AA/-AA
H2*	chr1	1587148	Y	C								DR1	chr2	986610	T	-AA/-AA
H3	chr1	1587148	Y	C								H1*	chr2	986610	T	-AA/-AA
N16961*	chr1	1587148	Y	C								H2*	chr2	986610	T	-AA/-AA
DB_2002	chr1	1587149	Y	T								H3	chr2	986610	T	-AA/-AA
DR1	chr1	1587149	Y	T								N16961*	chr2	986610	T	-AA/-AA
H1*	chr1	1587149	Y	T								DB_2002	chr2	993673	G	-C/-C
H2*	chr1	1587149	Y	T								DR1	chr2	993673	G	-C/-C
H3	chr1	1587149	Y	T								H1*	chr2	993673	G	-C/-C
N16961*	chr1	1587149	Y	T								H2*	chr2	993673	G	-C/-C
DB_2002	chr1	1587765	W	T								H3	chr2	993673	G	-C/-C
DR1	chr1	1587765	W	T								N16961*	chr2	993673	G	-C/-C
H1*	chr1	1587765	W	T								DB_2002	chr2	1036511	A	+G/+G
H2*	chr1	1587765	W	T								DR1	chr2	1036511	A	+G/+G
H3	chr1	1587765	W	T								H1*	chr2	1036511	A	+G/+G
N16961*	chr1	1587765	W	T								H2*	chr2	1036511	A	+G/+G
DB_2002	chr1	1591816	A	G								H3	chr2	1036511	A	+G/+G
DR1	chr1	1591816	A	G								N16961*	chr2	1036511	A	+G/+G
H1*	chr1	1591816	A	G								DB_2002	chr2	1045001	A	+G/+G
H2*	chr1	1591816	A	G								DR1	chr2	1045001	A	+G/+G
H3	chr1	1591816	A	G								H1*	chr2	1045001	A	+G/+G
DR1	chr1	1641056	G	A								H2*	chr2	1045001	A	+G/+G
H1*	chr1	1641056	G	A								H3	chr2	1045001	A	+G/+G
H2*	chr1	1641056	G	A								N16961*	chr2	1045001	A	+G/+G
H3	chr1	1641056	G	A								DB_2002	chr2	1060869	G	+C/+C
DB_2002	chr1	1670764	W	T								DR1	chr2	1060869	G	+C/+C
DR1	chr1	1670764	W	T								H1*	chr2	1060869	G	+C/+C
H1*	chr1	1670764	W	T								H2*	chr2	1060869	G	+C/+C
H2*	chr1	1670764	W	T								H3	chr2	1060869	G	+C/+C
H3	chr1	1670764	W	T								N16961*	chr2	1060869	G	+C/+C
N16961*	chr1	1670764	W	T								DB_2002	chr2	1060887	G	+C/+C
DR1	chr1	1682925	C	T								DR1	chr2	1060887	G	+C/+C
H1*	chr1	1682925	C	T								H1*	chr2	1060887	G	+C/+C
H2*	chr1	1682925	C	T								H2*	chr2	1060887	G	+C/+C
H3	chr1	1682925	C	T								H3	chr2	1060887	G	+C/+C
DB_2002	chr1	1686986	A	T								N16961*	chr2	1060887	G	+C/+C
DR1	chr1	1686986	A	T								DB_2002	chr2	1062458	A	+G/+G
H1*	chr1	1686986	A	T								DR1	chr2	1062458	A	+G/+G
H2*	chr1	1686986	A	T								H1*	chr2	1062458	A	+G/+G
H3	chr1	1686986	A	T								H2*	chr2	1062458	A	+G/+G
DB_2002	chr1	1688931	A	C								H3	chr2	1062458	A	+G/+G
DB_2002	chr1	1696639	Y	C								N16961*	chr2	1062458	A	+G/+G
DR1	chr1	1696639	Y	C
H1*	chr1	1696639	Y	C
H2*	chr1	1696639	Y	C
H3	chr1	1696639	Y	C
N16961*	chr1	1696639	Y	C
DB_2002	chr1	1696645	Y	C
DR1	chr1	1696645	Y	C
H1*	chr1	1696645	Y	C
H2*	chr1	1696645	Y	C
H3	chr1	1696645	Y	C
N16961*	chr1	1696645	Y	C
DR1	chr1	1730230	T	G
H1*	chr1	1730230	T	G
H2*	chr1	1730230	T	G
H3	chr1	1730230	T	G
DB_2002	chr1	1735241	M	C
DR1	chr1	1735241	M	C
H1*	chr1	1735241	M	C
H2*	chr1	1735241	M	C
H3	chr1	1735241	M	C
N16961*	chr1	1735241	M	C
DR1	chr1	1739750	C	T
H1*	chr1	1739750	C	T
H2*	chr1	1739750	C	T
H3	chr1	1739750	C	T
DB_2002	chr1	1749191	G	A
DB_2002	chr1	1763468	C	T
DR1	chr1	1782501	G	A
H1*	chr1	1782501	G	A
H2*	chr1	1782501	G	A
H3	chr1	1782501	G	A
DR1	chr1	1786022	C	A
H1*	chr1	1786022	C	A
H2*	chr1	1786022	C	A
H3	chr1	1786022	C	A
DR1	chr1	1808852	G	A
H1*	chr1	1808852	G	A
H2*	chr1	1808852	G	A
H3	chr1	1808852	G	A
DR1	chr1	1809120	A	C
H1*	chr1	1809120	A	C
H2*	chr1	1809120	A	C
H3	chr1	1809120	A	C
DB_2002	chr1	1822858	C	T
DR1	chr1	1822858	C	T
H1*	chr1	1822858	C	T
H2*	chr1	1822858	C	T
H3	chr1	1822858	C	T
DR1	chr1	1827199	G	A
H1*	chr1	1827199	G	A
H2*	chr1	1827199	G	A
H3	chr1	1827199	G	A
DB_2002	chr1	1838814	G	A
DR1	chr1	1882714	G	A
H1*	chr1	1882714	G	A
H2*	chr1	1882714	G	A
H3	chr1	1882714	G	A
DR1	chr1	1905668	C	A
H1*	chr1	1905668	C	A
H2*	chr1	1905668	C	A
H3	chr1	1905668	C	A
DB_2002	chr1	1973691	G	A
DR1	chr1	1981925	G	A
H1*	chr1	1981925	G	A
H2*	chr1	1981925	G	A
H3	chr1	1981925	G	A
DB_2002	chr1	2005879	T	G
DR1	chr1	2005879	T	G
H1*	chr1	2005879	T	G
H2*	chr1	2005879	T	G
H3	chr1	2005879	T	G
DB_2002	chr1	2011051	C	T
DB_2002	chr1	2012204	G	A
DB_2002	chr1	2017006	T	C
DR1	chr1	2017006	T	C
H1*	chr1	2017006	T	C
H2*	chr1	2017006	T	C
H3	chr1	2017006	T	C
DB_2002	chr1	2021722	C	A
DR1	chr1	2021722	C	A
H1*	chr1	2021722	C	A
H2*	chr1	2021722	C	A
H3	chr1	2021722	C	A
DR1	chr1	2059741	C	T
H1*	chr1	2059741	C	T
H2*	chr1	2059741	C	T
H3	chr1	2059741	C	T
DB_2002	chr1	2076300	A	G
DR1	chr1	2076300	A	G
H1*	chr1	2076300	A	G
H2*	chr1	2076300	A	G
H3	chr1	2076300	A	G
N16961*	chr1	2076300	A	G
DB_2002	chr1	2090666	G	A
DB_2002	chr1	2096435	G	A
DR1	chr1	2098531	C	A
H1*	chr1	2098531	C	A
H2*	chr1	2098531	C	A
H3	chr1	2098531	C	A
DB_2002	chr1	2107661	G	A
DR1	chr1	2107661	G	A
H1*	chr1	2107661	G	A
H2*	chr1	2107661	G	A
H3	chr1	2107661	G	A
DB_2002	chr1	2122955	R	G
DR1	chr1	2122955	R	G
H1*	chr1	2122955	R	G
H2*	chr1	2122955	R	G
H3	chr1	2122955	R	G
N16961*	chr1	2122955	R	G
DB_2002	chr1	2122956	M	C
DR1	chr1	2122956	M	C
H1*	chr1	2122956	M	C
H2*	chr1	2122956	M	C
H3	chr1	2122956	M	C
N16961*	chr1	2122956	M	C
DB_2002	chr1	2146922	G	A
DB_2002	chr1	2153724	T	A
DR1	chr1	2153724	T	A
H1*	chr1	2153724	T	A
H2*	chr1	2153724	T	A
H3	chr1	2153724	T	A
N16961*	chr1	2153724	T	A
DB_2002	chr1	2179341	C	G
DR1	chr1	2179341	C	G
H1*	chr1	2179341	C	G
H2*	chr1	2179341	C	G
H3	chr1	2179341	C	G
N16961*	chr1	2179341	C	G
DR1	chr1	2184584	T	C
H1*	chr1	2184584	T	C
H2*	chr1	2184584	T	C
H3	chr1	2184584	T	C
DB_2002	chr1	2190558	G	A
DR1	chr1	2203897	C	T
H1*	chr1	2203897	C	T
H2*	chr1	2203897	C	T
H3	chr1	2203897	C	T
DB_2002	chr1	2234047	G	T
DB_2002	chr1	2234243	C	T
DR1	chr1	2234243	C	T
H1*	chr1	2234243	C	T
H2*	chr1	2234243	C	T
H3	chr1	2234243	C	T
DB_2002	chr1	2295483	T	C
DR1	chr1	2295483	T	C
H1*	chr1	2295483	T	C
H2*	chr1	2295483	T	C
H3	chr1	2295483	T	C
H3	chr1	2318560	G	A
DR1	chr1	2364863	A	G
H1*	chr1	2364863	A	G
H2*	chr1	2364863	A	G
H3	chr1	2364863	A	G
DB_2002	chr1	2378839	N	G
DR1	chr1	2378839	N	G
H1*	chr1	2378839	N	G
H2*	chr1	2378839	N	G
H3	chr1	2378839	N	G
N16961*	chr1	2378839	N	G
DB_2002	chr1	2379972	A	G
DR1	chr1	2379972	A	G
H1*	chr1	2379972	A	G
H2*	chr1	2379972	A	G
H3	chr1	2379972	A	G
N16961*	chr1	2379972	A	G
DR1	chr1	2405951	A	C
H1*	chr1	2405951	A	C
H2*	chr1	2405951	A	C
H3	chr1	2405951	A	C
DB_2002	chr1	2408940	A	G
DR1	chr1	2424759	C	T
H1*	chr1	2424759	C	T
H2*	chr1	2424759	C	T
H3	chr1	2424759	C	T
DB_2002	chr1	2426032	C	T
DB_2002	chr1	2441024	C	A
DR1	chr1	2441024	C	A
H1*	chr1	2441024	C	A
H2*	chr1	2441024	C	A
H3	chr1	2441024	C	A
DR1	chr1	2466598	T	C
H1*	chr1	2466598	T	C
H2*	chr1	2466598	T	C
H3	chr1	2466598	T	C
DR1	chr1	2483236	G	A
H1*	chr1	2483236	G	A
H2*	chr1	2483236	G	A
H3	chr1	2483236	G	A
DB_2002	chr1	2496376	T	C
DR1	chr1	2496376	T	C
H1*	chr1	2496376	T	C
H2*	chr1	2496376	T	C
H3	chr1	2496376	T	C
N16961*	chr1	2496376	T	C
DB_2002	chr1	2518790	A	G
DR1	chr1	2518790	A	G
H1*	chr1	2518790	A	G
H2*	chr1	2518790	A	G
H3	chr1	2518790	A	G
DB_2002	chr1	2520865	A	C
DR1	chr1	2547714	C	T
H1*	chr1	2547714	C	T
H2*	chr1	2547714	C	T
H3	chr1	2547714	C	T
DR1	chr1	2577786	C	T
H1*	chr1	2577786	C	T
H2*	chr1	2577786	C	T
H3	chr1	2577786	C	T
DB_2002	chr1	2590300	R	A
DR1	chr1	2590300	R	A
H1*	chr1	2590300	R	A
H2*	chr1	2590300	R	A
H3	chr1	2590300	R	A
N16961*	chr1	2590300	R	A
DR1	chr1	2605341	G	A
H1*	chr1	2605341	G	A
H2*	chr1	2605341	G	A
H3	chr1	2605341	G	A
DB_2002	chr1	2657142	G	A
DR1	chr1	2657142	G	A
H1*	chr1	2657142	G	A
H2*	chr1	2657142	G	A
H3	chr1	2657142	G	A
DR1	chr1	2669927	G	T
H1*	chr1	2669927	G	T
H2*	chr1	2669927	G	T
H3	chr1	2669927	G	T
DB_2002	chr1	2681238	R	G
DR1	chr1	2681238	R	G
H1*	chr1	2681238	R	G
H2*	chr1	2681238	R	A
H2*	chr1	2681238	R	G
H3	chr1	2681238	R	A
H3	chr1	2681238	R	G
N16961*	chr1	2681238	R	A
N16961*	chr1	2681238	R	G
DR1	chr1	2681451	G	R
H1*	chr1	2681451	G	R
H3	chr1	2681451	G	R
DB_2002	chr1	2682957	R	G
DR1	chr1	2682957	R	G
H1*	chr1	2682957	R	G
H2*	chr1	2682957	R	G
H3	chr1	2682957	R	G
N16961*	chr1	2682957	R	G
DB_2002	chr1	2682978	S	G
DR1	chr1	2682978	S	G
H1*	chr1	2682978	S	G
H2*	chr1	2682978	S	G
H3	chr1	2682978	S	G
N16961*	chr1	2682978	S	G
DR1	chr1	2690493	G	A
H1*	chr1	2690493	G	A
H2*	chr1	2690493	G	A
H3	chr1	2690493	G	A
DR1	chr1	2720712	G	A
H1*	chr1	2720712	G	A
H2*	chr1	2720712	G	A
H3	chr1	2720712	G	A
DB_2002	chr1	2737850	C	T
DR1	chr1	2737850	C	T
H1*	chr1	2737850	C	T
H2*	chr1	2737850	C	T
H3	chr1	2737850	C	T
DB_2002	chr1	2744528	C	T
DR1	chr1	2744528	C	T
H1*	chr1	2744528	C	T
H2*	chr1	2744528	C	T
H3	chr1	2744528	C	T
DB_2002	chr1	2766100	C	T
DR1	chr1	2787401	T	G
H1*	chr1	2787401	T	G
H2*	chr1	2787401	T	G
H3	chr1	2787401	T	G
DR1	chr1	2839114	A	T
H1*	chr1	2839114	A	T
H2*	chr1	2839114	A	T
H3	chr1	2839114	A	T
DR1	chr1	2873743	C	T
H1*	chr1	2873743	C	T
H2*	chr1	2873743	C	T
H3	chr1	2873743	C	T
DB_2002	chr1	2877148	C	T
DB_2002	chr1	2881400	C	A
DR1	chr1	2881400	C	A
H1*	chr1	2881400	C	A
H2*	chr1	2881400	C	A
H3	chr1	2881400	C	A
N16961*	chr1	2881400	C	A
DB_2002	chr1	2897883	G	A
DR1	chr1	2897883	G	A
H1*	chr1	2897883	G	A
H2*	chr1	2897883	G	A
H3	chr1	2897883	G	A
DB_2002	chr1	2906742	C	T
DR1	chr1	2906742	C	T
H1*	chr1	2906742	C	T
H2*	chr1	2906742	C	T
H3	chr1	2906742	C	T
DB_2002	chr1	2928147	W	T
DR1	chr1	2928147	W	T
H1*	chr1	2928147	W	T
H2*	chr1	2928147	W	T
H3	chr1	2928147	W	T
N16961*	chr1	2928147	W	T
DB_2002	chr2	30692	C	T
DR1	chr2	30692	C	T
H1*	chr2	30692	C	T
H2*	chr2	30692	C	T
H3	chr2	30692	C	T
DR1	chr2	42229	C	A
H1*	chr2	42229	C	A
H2*	chr2	42229	C	A
H3	chr2	42229	C	A
DR1	chr2	62965	C	T
H1*	chr2	62965	C	T
H2*	chr2	62965	C	T
H3	chr2	62965	C	T
DB_2002	chr2	85485	T	G
DR1	chr2	85485	T	G
H1*	chr2	85485	T	G
H2*	chr2	85485	T	G
H3	chr2	85485	T	G
N16961*	chr2	85485	T	G
DB_2002	chr2	91292	C	T
H2*	chr2	97575	G	C
DR1	chr2	143762	G	A
H1*	chr2	143762	G	A
H2*	chr2	143762	G	A
H3	chr2	143762	G	A
DB_2002	chr2	152561	C	A
DR1	chr2	152561	C	A
H1*	chr2	152561	C	A
H2*	chr2	152561	C	A
H3	chr2	152561	C	A
N16961*	chr2	152561	C	A
DB_2002	chr2	161478	C	G
DR1	chr2	161478	C	G
H1*	chr2	161478	C	G
H2*	chr2	161478	C	G
H3	chr2	161478	C	G
N16961*	chr2	161478	C	G
H2*	chr2	166022	C	T
DR1	chr2	203369	G	T
H1*	chr2	203369	G	T
H2*	chr2	203369	G	T
H3	chr2	203369	G	T
DB_2002	chr2	272807	C	Y
DR1	chr2	272807	C	Y
H1*	chr2	272807	C	Y
H2*	chr2	272807	C	Y
H3	chr2	272807	C	Y
N16961*	chr2	272807	C	Y
DB_2002	chr2	277301	A	G
DR1	chr2	277301	A	G
H1*	chr2	277301	A	G
H2*	chr2	277301	A	G
H3	chr2	277301	A	G
N16961*	chr2	277301	A	G
DR1	chr2	343099	C	Y
H1*	chr2	343099	C	Y
H2*	chr2	343099	C	Y
DR1	chr2	345470	A	G
H1*	chr2	345470	A	G
H2*	chr2	345470	A	G
H3	chr2	345470	A	G
DB_2002	chr2	356433	Y	T
DR1	chr2	356433	Y	T
H1*	chr2	356433	Y	T
H2*	chr2	356433	Y	T
H3	chr2	356433	Y	T
N16961*	chr2	356433	Y	T
DB_2002	chr2	366180	Y	C
DR1	chr2	366180	Y	C
H1*	chr2	366180	Y	C
H2*	chr2	366180	Y	C
H3	chr2	366180	Y	C
N16961*	chr2	366180	Y	C
DB_2002	chr2	413177	R	A
H2*	chr2	413177	R	A
H3	chr2	413177	R	A
N16961*	chr2	413177	R	A
DR1	chr2	414464	A	C
H1*	chr2	414464	A	C
H2*	chr2	414464	A	C
H3	chr2	414464	A	C
DR1	chr2	422960	C	T
H1*	chr2	422960	C	T
H2*	chr2	422960	C	T
H3	chr2	422960	C	T
DR1	chr2	434907	C	Y
DR1	chr2	439412	T	C
H1*	chr2	439412	T	C
H2*	chr2	439412	T	C
H3	chr2	439412	T	C
DB_2002	chr2	442267	G	A
DR1	chr2	467913	G	A
DB_2002	chr2	532424	T	C
DB_2002	chr2	539367	G	A
DB_2002	chr2	572285	G	A
DR1	chr2	572465	G	A
H1*	chr2	572465	G	A
H2*	chr2	572465	G	A
H3	chr2	572465	G	A
DB_2002	chr2	573259	A	G
DR1	chr2	577065	C	A
H1*	chr2	577065	C	A
H2*	chr2	577065	C	A
H3	chr2	577065	C	A
DB_2002	chr2	588148	C	G
DR1	chr2	588148	C	G
H1*	chr2	588148	C	G
H2*	chr2	588148	C	G
H3	chr2	588148	C	G
N16961*	chr2	588148	C	G
DB_2002	chr2	636413	G	A
DB_2002	chr2	638951	G	A
DR1	chr2	638951	G	A
H1*	chr2	638951	G	A
H2*	chr2	638951	G	A
H3	chr2	638951	G	A
DR1	chr2	639691	T	C
H1*	chr2	639691	T	C
H2*	chr2	639691	T	C
H3	chr2	639691	T	C
DB_2002	chr2	646810	Y	T
DR1	chr2	646810	Y	T
H1*	chr2	646810	Y	T
H2*	chr2	646810	Y	T
H3	chr2	646810	Y	T
N16961*	chr2	646810	Y	T
DR1	chr2	685842	G	T
H1*	chr2	685842	G	T
H2*	chr2	685842	G	T
H3	chr2	685842	G	T
DB_2002	chr2	690275	A	T
DR1	chr2	704891	G	A
H1*	chr2	704891	G	A
H2*	chr2	704891	G	A
H3	chr2	704891	G	A
DB_2002	chr2	788542	G	T
DR1	chr2	788542	G	T
H1*	chr2	788542	G	T
H2*	chr2	788542	G	T
H3	chr2	788542	G	T
DB_2002	chr2	804158	C	T
DR1	chr2	804158	C	T
H1*	chr2	804158	C	T
H2*	chr2	804158	C	T
H3	chr2	804158	C	T
DB_2002	chr2	811408	T	C
DR1	chr2	811408	T	C
H1*	chr2	811408	T	C
H2*	chr2	811408	T	C
H3	chr2	811408	T	C
N16961*	chr2	811408	T	C
DR1	chr2	820659	C	T
H1*	chr2	820659	C	T
H2*	chr2	820659	C	T
H3	chr2	820659	C	T
DB_2002	chr2	844654	G	A
DB_2002	chr2	860955	G	A
DB_2002	chr2	864783	T	C
DB_2002	chr2	878457	C	T
DR1	chr2	878457	C	T
H1*	chr2	878457	C	T
H2*	chr2	878457	C	T
H3	chr2	878457	C	T
DB_2002	chr2	894743	G	T
DR1	chr2	894743	G	T
H1*	chr2	894743	G	T
H2*	chr2	894743	G	T
H3	chr2	894743	G	T
N16961*	chr2	894743	G	T
DB_2002	chr2	901045	C	T
DR1	chr2	901045	C	T
H1*	chr2	901045	C	T
H2*	chr2	901045	C	T
H3	chr2	901045	C	T
N16961*	chr2	901045	C	T
DB_2002	chr2	980877	G	A
H2*	chr2	986611	A	G
H3	chr2	986611	A	G
H2*	chr2	986612	A	T
H3	chr2	986612	A	T
DB_2002	chr2	993684	C	A
DR1	chr2	993684	C	A
H1*	chr2	993684	C	A
H2*	chr2	993684	C	A
H3	chr2	993684	C	A
N16961*	chr2	993684	C	A
H2*	chr2	993701	T	C
DB_2002	chr2	1004685	T	G
DR1	chr2	1004685	T	G
H1*	chr2	1004685	T	G
H2*	chr2	1004685	T	G
H3	chr2	1004685	T	G
N16961*	chr2	1004685	T	G
DB_2002	chr2	1009962	G	A
DB_2002	chr2	1031576	G	A
DB_2002	chr2	1037659	G	A
DB_2002	chr2	1047775	G	A
DR1	chr2	1047775	G	A
H1*	chr2	1047775	G	A
H2*	chr2	1047775	G	A
H3	chr2	1047775	G	A
DB_2002	chr2	1052048	T	C
DB_2002	chr2	1052571	C	T
DR1	chr2	1063939	G	T
H1*	chr2	1063939	G	T
H2*	chr2	1063939	G	T
H3	chr2	1063939	G	T
DB_2002	chr2	1067399	T	C
