# Supplementary material for: High depth, whole-genome sequencing of cholera isolates from Haiti and the Dominican Republic
Source: BMC Genomics. 2012 Sep 11;13:468. doi: 10.1186/1471-2164-13-468 (PMC3473251; doi:10.1186/1471-2164-13-468)
Supplement: Additional file 11 — Table S11. List of strains included in phylogenetic analysis. [file 1471-2164-13-468-S11.xls]

## Sheet: Sheet1
Table S11:List of strains included in phylogenetic analysis.
Reference: Chun et al., Comparative genomics reveals mechanism for short-term and long-term Vibrio cholera, PNAS 2009
Strain	Serogroup	Biotype	Geographical Origin	Source of Isolation	Year of Isolation	Sequencing Status	Accession (Genbank)	download link	gene file link (where available)
1587	O12		Lima, Peru	Clinical	1994	Sanger	AAUR01000000	ftp://ftp.ncbi.nlm.nih.gov/genbank/wgs/wgs.ACFQ.1.fsa_nt.gz	ftp://ftp.ncbi.nlm.nih.gov/genomes/Bacteria_DRAFT/Vibrio_cholerae_1587_uid54573/NZ_AAUR00000000.contig.ffn.tgz
12129(1)	O1 Inaba	El Tor	Australia	Water	1985	Sanger/454/Quality Improvements	ACFQ00000000	ftp://ftp.ncbi.nlm.nih.gov/genbank/wgs/wgs.ACFQ.1.fsa_nt.gz	ftp://ftp.ncbi.nlm.nih.gov/genomes/Bacteria_DRAFT/Vibrio_cholerae_12129_1__uid55795/NZ_ACFQ00000000.contig.ffn.tgz
2010EL-1786	O1 Ogawa	El Tor	Haiti	Clinical	2010	"Solexa/454. Assembled with Newbler v. 2.3; CLCBio v. 4.0.2	AELH00000000	ftp://ftp.ncbi.nlm.nih.gov/genbank/wgs/wgs.AELH.1.fsa_nt.gz
2010EL-1792	O1 Ogawa	El Tor	Haiti	Clinical	2010	Solexa/454. Assembled with Newbler v. 2.3; CLCBio v. 4.0.2	AELJ00000000	ftp://ftp.ncbi.nlm.nih.gov/genbank/wgs/wgs.AELJ.1.fsa_nt.gz
2010EL-1798	O1	El Tor	Haiti	Clinical	2010	Solexa/454. Assembled with Newbler v. 2.3; CLCBio v. 4.0.2	AELI00000000	ftp://ftp.ncbi.nlm.nih.gov/genbank/wgs/wgs.AELI.1.fsa_nt.gz
2740-80	O1 Inaba	El Tor	US Gulf Coast	Water	1980	Sanger	AAUT01000000	ftp://ftp.ncbi.nlm.nih.gov/genbank/wgs/wgs.AAUT.1.fsa_nt.gz	ftp://ftp.ncbi.nlm.nih.gov/genomes/Bacteria_DRAFT/Vibrio_cholerae_2740_80_uid54567/NZ_AAUT00000000.contig.ffn.tgz
623-39	non-O1/O139		Bangladesh	Water	2002	Sanger	AAWG00000000	ftp://ftp.ncbi.nlm.nih.gov/genbank/wgs/wgs.AAWG.1.fsa_nt.gz	ftp://ftp.ncbi.nlm.nih.gov/genomes/Bacteria_DRAFT/Vibrio_cholerae_623_39_uid54585/NZ_AAWG00000000.contig.ffn.tgz
AM-19226	O39		Bangladesh	Clinical	2001	Sanger	AATY01000000	ftp://ftp.ncbi.nlm.nih.gov/genbank/wgs/wgs.AATY.1.fsa_nt.gz	ftp://ftp.ncbi.nlm.nih.gov/genomes/Bacteria_DRAFT/Vibrio_cholerae_AM_19226_uid54487/NZ_AATY00000000.scaffold.ffn.tgz
B33	O1 Ogawa	El Tor	Beira, Mozambique	Clinical	2004	Sanger/454/Quality Improvements	ACHZ00000000	ftp://ftp.ncbi.nlm.nih.gov/genbank/wgs/wgs.ACHZ.1.fsa_nt.gz	ftp://ftp.ncbi.nlm.nih.gov/genomes/Bacteria_DRAFT/Vibrio_cholerae_B33_uid55791/NZ_ACHZ00000000.contig.ffn.tgz
B33	O1 Ogawa	El Tor	Beira, Mozambique	Clinical	2004		AAWE00000000.1	ftp://ftp.ncbi.nlm.nih.gov/genbank/wgs/wgs.AAWE.1.fsa_nt.gz	ftp://ftp.ncbi.nlm.nih.gov/genomes/Bacteria_DRAFT/Vibrio_cholerae_B33_uid54591/NZ_AAWE00000000.contig.ffn.tgz
BX330286	O1 Inaba	El Tor	Australia	Water	1986	Complete	ACIA00000000	ftp://ftp.ncbi.nlm.nih.gov/genbank/wgs/wgs.ACIA.1.fsa_nt.gz	ftp://ftp.ncbi.nlm.nih.gov/genomes/Bacteria_DRAFT/Vibrio_cholerae_BX_330286_uid55793/NZ_ACIA00000000.contig.ffn.tgz
CIRS 101	O1 Inaba	El Tor	Dhaka, Bangladesh	Clinical	2002	Sanger/454/Quality Improvements	ACVW00000000	ftp://ftp.ncbi.nlm.nih.gov/genbank/wgs/wgs.ACVW.1.fsa_nt.gz	ftp://ftp.ncbi.nlm.nih.gov/genomes/Bacteria_DRAFT/Vibrio_cholerae_CIRS101_uid56005/NZ_ACVW00000000.contig.ffn.tgz
CT-5369-93			Brazil	Sewage	1993	Sanger/454	ADAL00000000	ftp://ftp.ncbi.nlm.nih.gov/genbank/wgs/wgs.ADAL.1.fsa_nt.gz	ftp://ftp.ncbi.nlm.nih.gov/genomes/Bacteria_DRAFT/Vibrio_cholerae_CT_5369_93_uid41421/NZ_ADAL00000000.contig.ffn.tgz
INDRE 91/1	O1 Inaba	El Tor	Mexico		1991	Sanger/454	ADAK00000000	ftp://ftp.ncbi.nlm.nih.gov/genbank/wgs/wgs.ADAK.1.fsa_nt.gz	ftp://ftp.ncbi.nlm.nih.gov/genomes/Bacteria_DRAFT/Vibrio_cholerae_INDRE_91_1_uid41407/NZ_ADAK00000000.contig.ffn.tgz
LMA3894-4	O1		Brazil	water of Tucunduba creek	2007	Complete	CP002555/CP002556	"http://eutils.ncbi.nlm.nih.gov/entrez/eutils/efetch.fcgi?db=nuccore&id=227011820&retmode=text&rettype=fasta", "http://eutils.ncbi.nlm.nih.gov/entrez/eutils/efetch.fcgi?db=nuccore&id=327485244&retmode=text&rettype=fasta"
M66-2	O1	El Tor	Massakar, Sulawesi, Indonesia	Clinical	1937	Complete	VL426.proteins.fa	http://eutils.ncbi.nlm.nih.gov/entrez/eutils/efetch.fcgi?db=nuccore&id=227008125&retmode=text&rettype=fasta , http://eutils.ncbi.nlm.nih.gov/entrez/eutils/efetch.fcgi?db=nuccore&id=227010776&retmode=text&rettype=fasta	ftp://ftp.ncbi.nlm.nih.gov/genomes/Bacteria/Vibrio_cholerae_M66_2_uid59355/NC_012578.ffn, ftp://ftp.ncbi.nlm.nih.gov/genomes/Bacteria/Vibrio_cholerae_M66_2_uid59355/NC_012580.ffn
MAK757	O1 Ogawa	El Tor	Sulawesi, Indonesia	Clinical	1937	Sanger	AAUS00000000	ftp://ftp.ncbi.nlm.nih.gov/genbank/wgs/wgs.AAUS.1.fsa_nt.gz	http://www.broadinstitute.org/annotation/genome/vibrio_cholerae/MultiDownloads.html
MJ-1236	O1 Inaba	El Tor	Matlab, Bangladesh	Clinical	1994	Complete	CP001485/CP001486	"http://eutils.ncbi.nlm.nih.gov/entrez/eutils/efetch.fcgi?db=nuccore&id=229368777&retmode=text&rettype=fasta" , "http://eutils.ncbi.nlm.nih.gov/entrez/eutils/efetch.fcgi?db=nuccore&id=229371548&retmode=text&rettype=fasta"	ftp://ftp.ncbi.nlm.nih.gov/genomes/Bacteria/Vibrio_cholerae_MJ_1236_uid59387/NC_012667.ffn,
MO10	O139		Madras, India	Clinical	1992	Sanger/454	AAKF03000000	ftp://ftp.ncbi.nlm.nih.gov/genbank/wgs/wgs.AAKF.1.fsa_nt.gz	http://www.broadinstitute.org/annotation/genome/vibrio_cholerae/MultiDownloads.html
MZO-2	O14		Bangladesh	Clinical	2001	Sanger	AAWF01000000	ftp://ftp.ncbi.nlm.nih.gov/genbank/wgs/wgs.AAWF.1.fsa_nt.gz	http://www.broadinstitute.org/annotation/genome/vibrio_cholerae/MultiDownloads.html
MZO-3	O37		Bangladesh	Clinical	2001	Sanger	AAUU01000000	ftp://ftp.ncbi.nlm.nih.gov/genbank/wgs/wgs.AAUU.1.fsa_nt.gz	ftp://ftp.ncbi.nlm.nih.gov/genomes/Bacteria_DRAFT/Vibrio_cholerae_MZO_3_uid54569/NZ_AAUU00000000.contig.ffn.tgz
N16961	O1 Inaba	El Tor	Bangladesh	Clinical	1975 (1971 outbreak)	Complete	AE003852/AE003853	"http://eutils.ncbi.nlm.nih.gov/entrez/eutils/efetch.fcgi?db=nuccore&id=12057212&retmode=text&rettype=fasta", "http://eutils.ncbi.nlm.nih.gov/entrez/eutils/efetch.fcgi?db=nuccore&id=12057213&retmode=text&rettype=fasta"	ftp://ftp.ncbi.nlm.nih.gov/genomes/Bacteria/Vibrio_cholerae_O1_biovar_El_Tor_N16961_uid57623/NC_002506.ffn, ftp://ftp.ncbi.nlm.nih.gov/genomes/Bacteria/Vibrio_cholerae_O1_biovar_El_Tor_N16961_uid57623/NC_002505.ffn
NCTC 8457	O1 Inaba	El Tor	Saudi Arabia	Clinical	1910	Sanger	AAWD01000000	ftp://ftp.ncbi.nlm.nih.gov/genbank/wgs/wgs.AAWD.1.fsa_nt.gz	ftp://ftp.ncbi.nlm.nih.gov/genomes/Bacteria_DRAFT/Vibrio_cholerae_NCTC_8457_uid54589/NZ_AAWD00000000.contig.ffn.tgz
O395	O1 Ogawa	Classical	India	Clinical	1965	Complete	CP000626/CP000627	"http://eutils.ncbi.nlm.nih.gov/entrez/eutils/efetch.fcgi?db=nuccore&id=146313784&retmode=text&rettype=fasta", wget "http://eutils.ncbi.nlm.nih.gov/entrez/eutils/efetch.fcgi?db=nuccore&id=146314918&retmode=text&rettype=fasta"	ftp://ftp.ncbi.nlm.nih.gov/genomes/Bacteria/Vibrio_cholerae_O395_uid58425/NC_009457.ffn, ftp://ftp.ncbi.nlm.nih.gov/genomes/Bacteria/Vibrio_cholerae_O395_uid58425/NC_009456.ffn
O395_2	O1 Ogawa	Classical	India	Clinical	1985	Complete	CP001235/CP001236
RC27	O1	Classical	Indonesia		1991	Sanger/454	ADAI00000000	ftp://ftp.ncbi.nlm.nih.gov/genbank/wgs/wgs.ADAI.1.fsa_nt.gz	ftp://ftp.ncbi.nlm.nih.gov/genomes/Bacteria_DRAFT/Vibrio_cholerae_RC27_uid41411/NZ_ADAI00000000.contig.ffn.tgz
RC385	O135		Chesapeake Bay	Plankton	1998	Sanger	AAKH02000000	ftp://ftp.ncbi.nlm.nih.gov/genbank/wgs/wgs.AAKH.1.fsa_nt.gz	http://www.broadinstitute.org/annotation/genome/vibrio_cholerae/MultiDownloads.html
RC9	O1 Ogawa	El Tor	Kenya	Clinical	1985	Sanger/454/Quality Improvements	ACHX00000000	ftp://ftp.ncbi.nlm.nih.gov/genbank/wgs/wgs.ACHX.1.fsa_nt.gz	ftp://ftp.ncbi.nlm.nih.gov/genomes/Bacteria_DRAFT/Vibrio_cholerae_RC9_uid55789/NZ_ACHX00000000.contig.ffn.tgz
TM 11079-80	O1 Ogawa	El Tor	Brazil	Sewage	1980	Sanger/454/Quality Improvements	ACHW00000000	ftp://ftp.ncbi.nlm.nih.gov/genbank/wgs/wgs.ACHW.1.fsa_nt.gz	ftp://ftp.ncbi.nlm.nih.gov/genomes/Bacteria_DRAFT/Vibrio_cholerae_TM_11079_80_uid55813/NZ_ACHW00000000.contig.ffn.tgz
TMA21	non-O1/O139		Brazil	Seawater	1982	Sanger/454/Quality Improvements	ACHY00000000	ftp://ftp.ncbi.nlm.nih.gov/genbank/wgs/wgs.ACHY.1.fsa_nt.gz	ftp://ftp.ncbi.nlm.nih.gov/genomes/Bacteria_DRAFT/Vibrio_cholerae_TMA_21_uid55787/NZ_ACHY00000000.contig.ffn.tgz
V51	O141		USA	Clinical	1987	Sanger	AAKI02000000	ftp://ftp.ncbi.nlm.nih.gov/genbank/wgs/wgs.AAKI.1.fsa_nt.gz	http://www.broadinstitute.org/annotation/genome/vibrio_cholerae/MultiDownloads.html
V52	O37		Sudan	Clinical	1968	Sanger	AAKJ02000000	ftp://ftp.ncbi.nlm.nih.gov/genbank/wgs/wgs.AAKJ.1.fsa_nt.gz	ftp://ftp.ncbi.nlm.nih.gov/genomes/Bacteria_DRAFT/Vibrio_cholerae_V52_uid54331/NZ_AAKJ00000000.contig.ffn.tgz
VL426	non-O1/O139	Albensis	Elbe River, Germany	Diseased fish	Unknown	Whole genome shotgun sequencing	ACHV00000000	ftp://ftp.ncbi.nlm.nih.gov/genbank/wgs/wgs.ACHV.1.fsa_nt.gz
